# Supplementary material for: Multiscale detrended cross-correlation coefficient: estimating coupling in non-stationary neurophysiological signals
Source: Front Neurosci. 2024 Nov 13;18:1422085. doi: 10.3389/fnins.2024.1422085 (PMC11599215; doi:10.3389/fnins.2024.1422085)
Supplement: Supplementary file 1 [file Data_Sheet_1.zip]

Archive with 7 entries (7 files):
- Statistics.XLSX
- fMRI Subjects Information.CSV
- NetSim Matrices.zip
- NetSim Violin Plots rDCM.ZIP
- NetSim Violin Plots SC.ZIP
- TVB Matrices.zip
- Additional Analysis.pdf
