# Supplementary material for: Multiscale detrended cross-correlation coefficient: estimating coupling in non-stationary neurophysiological signals
Source: Front Neurosci. 2024 Nov 13;18:1422085. doi: 10.3389/fnins.2024.1422085 (PMC11599215; doi:10.3389/fnins.2024.1422085)
Supplement: Supplementary file 1 [file Data_Sheet_1.zip › Statistics.XLSX]

## Sheet: ARFIMA datapoints_100
ARFIMA d	BH-adjusted p
d: 1.4 datapoints: 100	1.2182e-16
d: 1.2 datapoints: 100	3.80017e-14
d: 1.1 datapoints: 100	4.10186e-13
d: 0.9 datapoints: 100	5.72831e-12
d: 0.8 datapoints: 100	3.41851e-11
d: 0.7 datapoints: 100	8.20555e-11
d: 0.6 datapoints: 100	3.28812e-10
d: 0.5 datapoints: 100	6.21078e-10
d: 0.4 datapoints: 100	2.04062e-09
d: 0.3 datapoints: 100	8.94984e-09
d: 0.1 datapoints: 100	5.96692e-08
d: 0.2 datapoints: 100	3.53031e-05
d: 1 datapoints: 100	0.000131834
d: 1.3 datapoints: 100	0.000131834

## Sheet: ARFIMA datapoints_200
ARFIMA d	BH-adjusted p
d: 1.4 datapoints: 200	3.16776e-12
d: 1.3 datapoints: 200	3.16776e-12
d: 1 datapoints: 200	9.09904e-12
d: 0.9 datapoints: 200	2.27578e-11
d: 0.8 datapoints: 200	4.95451e-11
d: 0.7 datapoints: 200	1.71338e-10
d: 0.6 datapoints: 200	5.00014e-10
d: 0.4 datapoints: 200	1.05853e-09
d: 0.5 datapoints: 200	1.90201e-09
d: 0.2 datapoints: 200	8.91104e-09
d: 0.1 datapoints: 200	6.96946e-08
d: 0.3 datapoints: 200	0.000131834
d: 1.1 datapoints: 200	0.000131834
d: 1.2 datapoints: 200	0.000131834

## Sheet: ARFIMA datapoints_500
ARFIMA d	BH-adjusted p
d: 1.4 datapoints: 500	8.49113e-11
d: 1.1 datapoints: 500	8.49113e-11
d: 1 datapoints: 500	8.49113e-11
d: 1.2 datapoints: 500	1.00012e-10
d: 0.8 datapoints: 500	1.58541e-10
d: 0.7 datapoints: 500	4.87734e-10
d: 0.6 datapoints: 500	8.52356e-10
d: 0.5 datapoints: 500	9.115e-10
d: 0.4 datapoints: 500	2.42886e-09
d: 0.3 datapoints: 500	8.84477e-09
d: 0.2 datapoints: 500	1.48023e-08
d: 0.1 datapoints: 500	4.48719e-07
d: 0.9 datapoints: 500	0.000131834
d: 1.3 datapoints: 500	0.000131834

## Sheet: ARFIMA datapoints_1000
ARFIMA d	BH-adjusted p
d: 1.1 datapoints: 1000	1.78024e-10
d: 1.4 datapoints: 1000	1.78024e-10
d: 1.3 datapoints: 1000	1.78024e-10
d: 1.2 datapoints: 1000	2.05852e-10
d: 0.9 datapoints: 1000	2.09667e-10
d: 0.8 datapoints: 1000	2.99322e-10
d: 0.7 datapoints: 1000	2.99322e-10
d: 0.6 datapoints: 1000	8.71135e-10
d: 0.5 datapoints: 1000	1.50796e-09
d: 0.4 datapoints: 1000	2.42931e-09
d: 0.2 datapoints: 1000	4.55537e-09
d: 0.3 datapoints: 1000	4.55537e-09
d: 1 datapoints: 1000	0.000141975
d: 0.1 datapoints: 1000	0.89643

## Sheet: ARFIMA datapoints_5000
ARFIMA d	BH-adjusted p
d: 1.2 datapoints: 5000	2.54616e-09
d: 0.9 datapoints: 5000	2.54616e-09
d: 1 datapoints: 5000	2.54616e-09
d: 0.6 datapoints: 5000	2.54616e-09
d: 0.8 datapoints: 5000	2.54616e-09
d: 1.4 datapoints: 5000	2.54616e-09
d: 1.1 datapoints: 5000	2.54616e-09
d: 0.7 datapoints: 5000	2.54616e-09
d: 0.4 datapoints: 5000	2.54616e-09
d: 1.3 datapoints: 5000	2.6298e-09
d: 0.5 datapoints: 5000	2.6298e-09
d: 0.3 datapoints: 5000	3.06108e-09
d: 0.2 datapoints: 5000	2.06293e-08
d: 0.1 datapoints: 5000	0.0532762

## Sheet: ARFIMA datapoints_10000
ARFIMA d	BH-adjusted p
d: 1.2 datapoints: 10000	2.49376e-09
d: 0.8 datapoints: 10000	2.49376e-09
d: 0.9 datapoints: 10000	2.49376e-09
d: 0.4 datapoints: 10000	2.49376e-09
d: 1.4 datapoints: 10000	2.49376e-09
d: 0.6 datapoints: 10000	2.49376e-09
d: 0.3 datapoints: 10000	2.49376e-09
d: 0.7 datapoints: 10000	2.49376e-09
d: 1.3 datapoints: 10000	2.49376e-09
d: 1 datapoints: 10000	2.49376e-09
d: 0.5 datapoints: 10000	2.49376e-09
d: 1.1 datapoints: 10000	4.25734e-09
d: 0.2 datapoints: 10000	4.5216e-09
d: 0.1 datapoints: 10000	0.0884999

## Sheet: TVB
Signal Length	BH-adjusted p
signal_length_5	3.89656e-18
signal_length_10	3.89656e-18
signal_length_15	3.89656e-18
signal_length_20	3.89656e-18

## Sheet: MEG
ROI	BH-adjusted p
L bankssts	0.82288
R bankssts	0.0168715
L caudalanteriorcingulate	0.838112
R caudalanteriorcingulate	0.41029
L caudalmiddlefrontal	0.484368
R caudalmiddlefrontal	0.484368
L cuneus	0.126498
R cuneus	0.115224
L entorhinal	0.485546
R entorhinal	0.08792
L frontalpole	0.877845
R frontalpole	0.901806
L fusiform	0.08792
R fusiform	0.485546
L inferiorparietal	0.471519
R inferiorparietal	0.097684
L inferiortemporal	0.397799
R inferiortemporal	0.82288
L insula	0.137929
R insula	0.877845
L isthmuscingulate	0.023297
R isthmuscingulate	0.00544613
L lateraloccipital	0.629539
R lateraloccipital	0.00767164
L lateralorbitofrontal	0.951541
R lateralorbitofrontal	0.703873
L lingual	0.0282768
R lingual	0.126498
L medialorbitofrontal	0.877845
R medialorbitofrontal	0.703873
L middletemporal	0.690616
R middletemporal	0.591256
L paracentral	0.682429
R paracentral	0.471519
L parahippocampal	0.126498
R parahippocampal	0.0958813
L parsopercularis	0.951541
R parsopercularis	0.352972
L parsorbitalis	0.26793
R parsorbitalis	0.82288
L parstriangularis	0.605684
R parstriangularis	0.204411
L pericalcarine	0.097684
R pericalcarine	0.877845
L postcentral	0.703873
R postcentral	0.41029
L posteriorcingulate	0.349175
R posteriorcingulate	0.901806
L precentral	0.877845
R precentral	0.951541
L precuneus	0.0320094
R precuneus	0.74164
L rostralanteriorcingulate	0.815488
R rostralanteriorcingulate	0.782661
L rostralmiddlefrontal	0.605684
R rostralmiddlefrontal	0.11555
L superiorfrontal	0.951541
R superiorfrontal	0.782661
L superiorparietal	0.097684
R superiorparietal	0.943964
L superiortemporal	0.765434
R superiortemporal	0.682429
L supramarginal	0.784149
R supramarginal	0.300384
L temporalpole	0.26793
R temporalpole	0.00544613
L transversetemporal	0.741483
R transversetemporal	0.471519

## Sheet: fMRI
Row	R V1	R MST	R V6	R V2	R V3	R V4	R V8	R 4	R 3b	R FEF	R PEF	R 55b	R V3A	R RSC	R POS2	R V7	R IPS1	R FFC	R V3B	R LO1	R LO2	R PIT	R MT	R A1	R PSL	R SFL	R PCV	R STV	R 7Pm	R 7m	R POS1	R 23d	R v23ab	R d23ab	R 31pv	R 5m	R 5mv	R 23c	R 5L	R 24dd	R 24dv	R 7AL	R SCEF	R 6ma	R 7Am	R 7PL	R 7PC	R LIPv	R VIP
R V1	0	1.43073e-118	5.64528e-126	5.15036e-126	5.15036e-126	5.46073e-126	5.1591e-126	4.44749e-113	8.3327e-112	5.15036e-126	1.09304e-123	1.63196e-123	1.57586e-125	9.06317e-126	4.64611e-98	9.08398e-126	6.02185e-123	1.09301e-124	5.15036e-126	3.16836e-125	4.3193e-125	9.06317e-126	4.95036e-112	5.15036e-126	4.93489e-120	4.73376e-111	5.47807e-126	6.29993e-123	1.05898e-121	1.48883e-48	3.81682e-114	2.72793e-107	6.6935e-54	2.13395e-83	1.62215e-64	5.49144e-114	5.8046e-126	5.15036e-126	2.05986e-114	1.43555e-119	3.92193e-125	2.47765e-120	7.35219e-126	2.60227e-125	3.42334e-125	1.12928e-124	2.40735e-117	1.50305e-125	7.6105e-124
R MST	1.43073e-118	0	8.70641e-126	7.43851e-126	7.14391e-126	5.3709e-126	5.15036e-126	1.39925e-125	4.36362e-125	1.27891e-125	2.60503e-123	4.77617e-122	8.59076e-126	4.54812e-61	0.909011	5.36053e-126	2.53419e-125	5.15036e-126	1.13766e-125	5.15036e-126	5.15036e-126	5.15036e-126	5.15036e-126	7.93608e-121	7.93608e-121	8.66889e-83	1.86301e-118	1.07749e-125	5.48827e-50	2.44151e-29	1.23026e-57	1.8606e-10	1.14869e-33	2.24396e-17	5.45678e-12	1.34453e-125	2.68204e-125	1.51705e-114	3.35468e-125	2.56851e-125	5.49798e-125	5.22669e-121	1.29237e-124	4.9921e-114	1.70179e-110	1.32946e-107	3.03949e-125	5.72972e-126	1.57053e-125
R V6	5.64528e-126	8.70641e-126	0	5.15036e-126	5.15036e-126	5.15036e-126	5.15036e-126	5.89798e-126	5.08139e-125	5.15036e-126	5.43015e-123	8.6255e-124	5.15036e-126	1.54346e-110	3.45452e-56	5.15036e-126	6.27765e-124	5.5305e-126	5.15036e-126	1.55657e-125	7.80921e-126	1.84435e-125	1.60623e-125	1.20507e-125	1.25163e-125	1.19214e-90	1.01102e-125	6.60885e-126	2.14865e-87	0.000571852	6.26521e-82	2.3055e-31	6.73044e-06	0.000292225	0.0964372	1.20507e-125	5.15036e-126	5.15036e-126	8.75006e-124	5.15036e-126	5.15036e-126	1.1937e-125	5.15036e-126	8.46293e-126	1.56591e-125	1.69082e-122	1.32959e-124	6.39586e-126	5.83084e-126
R V2	5.15036e-126	7.43851e-126	5.15036e-126	0	5.15036e-126	5.15036e-126	5.15036e-126	9.14142e-126	1.74087e-124	5.15036e-126	8.90728e-124	1.17258e-123	5.15036e-126	1.01949e-114	9.27163e-48	5.15036e-126	2.435e-125	5.15036e-126	5.15036e-126	5.4954e-126	5.61563e-126	5.15036e-126	2.00014e-125	6.84538e-126	5.10061e-123	2.89327e-95	5.58711e-126	7.7617e-126	2.87168e-102	4.68727e-11	1.04503e-90	1.686e-47	1.90483e-15	1.08066e-23	7.21277e-10	1.16542e-125	5.15036e-126	5.15036e-126	6.25485e-124	5.6299e-126	5.15036e-126	1.98789e-125	5.15036e-126	1.45726e-125	6.004e-126	4.59427e-124	5.95263e-125	5.15036e-126	7.83225e-126
R V3	5.15036e-126	7.14391e-126	5.15036e-126	5.15036e-126	0	5.15036e-126	5.15036e-126	1.19496e-124	1.44626e-119	5.15036e-126	5.57425e-125	6.77197e-124	5.15036e-126	2.83335e-115	1.4553e-42	5.15036e-126	5.46073e-126	5.15036e-126	5.15036e-126	5.15036e-126	5.15036e-126	5.15036e-126	1.21615e-124	8.46293e-126	7.6105e-124	1.09302e-104	6.4404e-124	3.74422e-125	1.04394e-58	9.6956e-05	1.16631e-54	3.98214e-66	5.2924e-11	6.16708e-22	4.35522e-13	2.22262e-125	5.15036e-126	5.15036e-126	2.73499e-119	1.0143e-124	7.38315e-126	3.44957e-116	5.15036e-126	1.67971e-124	2.03367e-120	4.62133e-114	4.49111e-119	5.15036e-126	7.32833e-126
R V4	5.46073e-126	5.3709e-126	5.15036e-126	5.15036e-126	5.15036e-126	0	5.15036e-126	9.14638e-125	7.76351e-118	5.15036e-126	3.0483e-125	2.5519e-124	5.15036e-126	8.33117e-102	2.45623e-11	5.15036e-126	5.15036e-126	5.15036e-126	5.15036e-126	5.15036e-126	5.15036e-126	5.15036e-126	7.32484e-125	7.61176e-125	4.17701e-122	1.74535e-110	7.39874e-118	7.24539e-125	5.30016e-40	6.24453e-10	1.39813e-47	9.76541e-49	1.41637e-18	2.92052e-20	2.2629e-17	9.6811e-126	1.48947e-125	5.79224e-124	8.04617e-116	3.74498e-124	1.61474e-124	2.37564e-96	5.29814e-126	7.64729e-121	3.1636e-109	4.12365e-111	5.12302e-120	5.15036e-126	5.15036e-126
R V8	5.1591e-126	5.15036e-126	5.15036e-126	5.15036e-126	5.15036e-126	5.15036e-126	0	8.25334e-126	2.28914e-123	5.15036e-126	1.64475e-125	4.54692e-125	5.15036e-126	6.07193e-95	7.74073e-36	5.15036e-126	5.15036e-126	5.15036e-126	5.15036e-126	5.15036e-126	5.15036e-126	5.15036e-126	5.6968e-126	1.98789e-125	1.07024e-124	3.6534e-109	2.01191e-124	6.65511e-126	1.32839e-82	1.35327e-22	1.05938e-77	6.08512e-32	1.98156e-21	3.66305e-22	3.57207e-15	1.39925e-125	5.15036e-126	8.29814e-126	4.71431e-119	1.64948e-125	2.81342e-125	2.36464e-115	5.15036e-126	2.41946e-124	3.53419e-124	3.79357e-123	2.8531e-124	5.15036e-126	5.15036e-126
R 4	4.44749e-113	1.39925e-125	5.89798e-126	9.14142e-126	1.19496e-124	9.14638e-125	8.25334e-126	0	5.15036e-126	1.17693e-123	9.95541e-103	5.39787e-118	6.03488e-125	1.19413e-35	2.41871e-12	5.33652e-126	4.96964e-123	5.4553e-126	8.88977e-125	6.74758e-125	9.0144e-125	3.32202e-125	6.28365e-126	2.99803e-125	4.49605e-86	7.75816e-74	1.25826e-109	1.21894e-122	1.15765e-73	3.05893e-75	1.18562e-106	1.32452e-06	4.27704e-88	4.89286e-67	6.26683e-34	5.15036e-126	7.43851e-126	5.26e-86	5.15036e-126	5.15036e-126	5.15036e-126	1.97987e-121	9.68088e-125	2.28702e-84	1.19617e-89	2.23883e-95	2.90819e-125	1.3911e-125	7.38315e-126
R 3b	8.3327e-112	4.36362e-125	5.08139e-125	1.74087e-124	1.44626e-119	7.76351e-118	2.28914e-123	5.15036e-126	0	5.74619e-112	9.01697e-71	5.4014e-112	5.76375e-119	2.00383e-53	1.8736e-12	3.13333e-124	7.50099e-110	5.21084e-125	5.96545e-116	1.63804e-120	8.76185e-122	9.6541e-123	1.14529e-125	9.10944e-126	6.27835e-64	1.47543e-83	3.95405e-107	4.6861e-118	3.82048e-68	1.9421e-101	2.72047e-115	3.05107e-24	3.60487e-111	4.39628e-86	5.97452e-64	5.15036e-126	1.74708e-124	1.33253e-79	5.15036e-126	5.15036e-126	5.15036e-126	4.63965e-121	8.99364e-122	7.53145e-74	7.96776e-74	1.33872e-66	2.7329e-124	1.83591e-117	9.0264e-123
R FEF	5.15036e-126	1.27891e-125	5.15036e-126	5.15036e-126	5.15036e-126	5.15036e-126	5.15036e-126	1.17693e-123	5.74619e-112	0	5.15036e-126	7.83225e-126	5.15036e-126	1.2165e-87	3.03031e-79	5.15036e-126	5.15036e-126	5.15036e-126	5.15036e-126	5.15036e-126	5.15036e-126	5.15036e-126	1.29375e-122	2.90819e-125	5.15036e-126	9.28023e-100	5.15036e-126	5.15036e-126	1.02922e-117	2.66593e-13	8.42925e-30	6.80267e-06	1.56485e-28	1.34072e-08	1.60848e-30	1.9482e-122	5.15036e-126	5.15036e-126	7.50686e-121	1.79171e-125	6.16023e-126	3.63971e-125	5.15036e-126	5.15036e-126	5.15036e-126	5.15036e-126	1.53182e-125	5.15036e-126	5.15036e-126
R PEF	1.09304e-123	2.60503e-123	5.43015e-123	8.90728e-124	5.57425e-125	3.0483e-125	1.64475e-125	9.95541e-103	9.01697e-71	5.15036e-126	0	3.58884e-125	1.07024e-124	2.96273e-46	1.8789e-43	6.97013e-126	5.24977e-126	2.82242e-125	5.72972e-126	5.43806e-125	3.57295e-124	4.99462e-125	2.18078e-108	9.49774e-121	5.17286e-126	2.08498e-72	1.99728e-123	9.10252e-124	4.89889e-110	5.74264e-39	0.000241463	0.0139024	9.39487e-55	2.77479e-14	6.58161e-60	1.77049e-107	6.21418e-126	6.62473e-126	8.90575e-105	1.00291e-117	7.86541e-124	2.90738e-121	5.15036e-126	5.15036e-126	5.15036e-126	5.15036e-126	1.50372e-124	5.15036e-126	6.19968e-126
R 55b	1.63196e-123	4.77617e-122	8.6255e-124	1.17258e-123	6.77197e-124	2.5519e-124	4.54692e-125	5.39787e-118	5.4014e-112	7.83225e-126	3.58884e-125	0	3.68036e-121	7.32878e-48	1.33531e-26	5.56336e-122	2.37643e-114	1.02345e-125	1.03888e-122	1.09531e-121	6.60738e-124	6.82154e-125	5.29699e-111	2.37503e-122	5.15036e-126	5.54095e-126	2.54296e-124	5.15036e-126	1.4407e-76	0.247389	8.63741e-12	3.77135e-33	0.000152258	0.000237351	0.0320403	8.21239e-110	7.69153e-125	1.40079e-121	7.1041e-104	1.31291e-122	1.85091e-124	3.85143e-101	5.15036e-126	5.2347e-126	2.35591e-115	3.29517e-105	1.16055e-106	9.94354e-122	5.64323e-118
R V3A	1.57586e-125	8.59076e-126	5.15036e-126	5.15036e-126	5.15036e-126	5.15036e-126	5.15036e-126	6.03488e-125	5.76375e-119	5.15036e-126	1.07024e-124	3.68036e-121	0	8.8957e-94	1.30624e-19	5.15036e-126	3.93577e-125	1.00836e-125	5.15036e-126	5.15036e-126	9.99537e-126	1.25572e-125	6.7009e-125	4.14616e-124	3.01892e-123	6.86169e-85	1.62851e-122	2.65379e-124	3.07429e-43	0.000417846	4.36068e-40	5.45959e-16	0.0512039	0.516286	3.70314e-05	1.83835e-124	5.15036e-126	5.15036e-126	7.73548e-118	4.0042e-125	7.87436e-126	5.93669e-119	5.15036e-126	1.54154e-125	5.21324e-123	1.5741e-114	9.2043e-120	5.19224e-126	9.96811e-126
R RSC	9.06317e-126	4.54812e-61	1.54346e-110	1.01949e-114	2.83335e-115	8.33117e-102	6.07193e-95	1.19413e-35	2.00383e-53	1.2165e-87	2.96273e-46	7.32878e-48	8.8957e-94	0	5.15036e-126	9.20589e-60	9.46373e-31	6.46985e-78	1.2807e-76	3.47567e-67	4.92912e-73	5.36366e-93	1.96251e-44	9.50196e-126	1.30656e-88	4.62496e-46	5.15036e-126	1.07789e-118	5.15036e-126	5.37751e-126	5.15036e-126	5.15036e-126	4.67436e-125	5.15036e-126	5.15036e-126	1.108e-50	1.0808e-119	5.15036e-126	8.83415e-73	8.25483e-78	4.03144e-110	1.1621e-105	4.58838e-74	4.9393e-116	1.99565e-115	9.39765e-112	1.74309e-60	1.85965e-40	1.11644e-32
R POS2	4.64611e-98	0.909011	3.45452e-56	9.27163e-48	1.4553e-42	2.45623e-11	7.74073e-36	2.41871e-12	1.8736e-12	3.03031e-79	1.8789e-43	1.33531e-26	1.30624e-19	5.15036e-126	0	0.0466714	0.0189415	2.65865e-06	8.87294e-14	0.0257401	9.16894e-05	2.18902e-18	1.30034e-05	2.21252e-119	4.1964e-78	5.28896e-18	1.25971e-125	1.00626e-92	5.67606e-126	4.58361e-118	1.54658e-124	5.15036e-126	7.97146e-109	1.85708e-125	5.15036e-126	0.32715	4.37066e-100	5.15036e-126	0.000213731	4.98493e-08	2.78428e-60	9.62014e-59	2.68909e-60	3.82237e-123	4.22508e-110	8.73417e-110	0.024545	0.899017	0.166147
R V7	9.08398e-126	5.36053e-126	5.15036e-126	5.15036e-126	5.15036e-126	5.15036e-126	5.15036e-126	5.33652e-126	3.13333e-124	5.15036e-126	6.97013e-126	5.56336e-122	5.15036e-126	9.20589e-60	0.0466714	0	5.15036e-126	5.24392e-126	5.15036e-126	5.15036e-126	5.47807e-126	5.15036e-126	9.91094e-126	1.2812e-121	3.22053e-122	1.3939e-92	1.83235e-116	5.04429e-123	4.17338e-34	0.0558717	1.04721e-40	3.03012e-05	0.000874074	0.0272481	0.973477	6.1167e-126	6.95393e-126	3.98173e-122	7.39812e-119	1.05489e-125	1.29832e-123	1.06151e-99	5.15036e-126	8.88192e-119	2.64558e-113	1.0347e-115	9.82838e-124	5.15036e-126	5.15036e-126
R IPS1	6.02185e-123	2.53419e-125	6.27765e-124	2.435e-125	5.46073e-126	5.15036e-126	5.15036e-126	4.96964e-123	7.50099e-110	5.15036e-126	5.24977e-126	2.37643e-114	3.93577e-125	9.46373e-31	0.0189415	5.15036e-126	0	6.32667e-126	5.15036e-126	5.15036e-126	6.4822e-126	5.15036e-126	9.09478e-122	2.236e-113	4.89296e-104	7.47898e-66	1.28772e-110	5.16365e-111	2.20048e-73	0.391513	6.20186e-39	0.00878072	0.164809	0.000652795	0.00150292	1.27437e-124	1.32763e-122	4.96988e-110	4.13863e-114	2.37727e-121	3.84675e-115	3.01917e-100	2.01215e-125	1.18897e-110	1.92212e-120	5.27375e-126	9.99537e-126	5.15036e-126	5.15036e-126
R FFC	1.09301e-124	5.15036e-126	5.5305e-126	5.15036e-126	5.15036e-126	5.15036e-126	5.15036e-126	5.4553e-126	5.21084e-125	5.15036e-126	2.82242e-125	1.02345e-125	1.00836e-125	6.46985e-78	2.65865e-06	5.24392e-126	6.32667e-126	0	5.15036e-126	5.15036e-126	5.15036e-126	5.15036e-126	5.15036e-126	3.09992e-124	1.83531e-123	5.57851e-113	3.23263e-125	5.56956e-126	1.96535e-93	7.52182e-79	6.30465e-104	6.62464e-26	9.87997e-79	1.75033e-61	8.42284e-54	6.53026e-126	1.16208e-125	1.22283e-119	5.58262e-124	7.3967e-126	2.73668e-125	1.14298e-112	1.3786e-125	4.33837e-117	1.30393e-118	3.63949e-121	5.83015e-125	5.15036e-126	2.10274e-125
R V3B	5.15036e-126	1.13766e-125	5.15036e-126	5.15036e-126	5.15036e-126	5.15036e-126	5.15036e-126	8.88977e-125	5.96545e-116	5.15036e-126	5.72972e-126	1.03888e-122	5.15036e-126	1.2807e-76	8.87294e-14	5.15036e-126	5.15036e-126	5.15036e-126	0	5.15036e-126	5.15036e-126	5.15036e-126	2.89434e-124	4.02395e-123	6.31158e-122	3.75088e-97	5.54162e-120	4.02395e-123	2.36273e-48	0.856519	1.2698e-38	5.58977e-12	0.506837	0.0829897	0.564806	6.18356e-125	5.66575e-126	7.26035e-124	1.16396e-113	1.18339e-122	7.18107e-124	2.84728e-103	5.15036e-126	1.59251e-122	9.97799e-123	4.83634e-124	5.75873e-123	5.15036e-126	5.15036e-126
R LO1	3.16836e-125	5.15036e-126	1.55657e-125	5.4954e-126	5.15036e-126	5.15036e-126	5.15036e-126	6.74758e-125	1.63804e-120	5.15036e-126	5.43806e-125	1.09531e-121	5.15036e-126	3.47567e-67	0.0257401	5.15036e-126	5.15036e-126	5.15036e-126	5.15036e-126	0	5.15036e-126	5.15036e-126	6.86515e-126	8.29037e-120	1.62927e-119	1.48223e-103	2.1702e-107	5.01355e-122	1.25772e-23	7.16109e-10	4.75599e-40	8.33564e-18	1.19255e-16	2.08122e-07	7.15426e-09	3.34342e-125	1.02308e-123	2.40574e-112	3.60567e-116	1.20761e-123	3.19083e-120	6.41273e-88	1.97506e-125	1.59019e-107	4.20067e-101	5.4974e-110	2.25304e-122	5.15036e-126	5.15036e-126
R LO2	4.3193e-125	5.15036e-126	7.80921e-126	5.61563e-126	5.15036e-126	5.15036e-126	5.15036e-126	9.0144e-125	8.76185e-122	5.15036e-126	3.57295e-124	6.60738e-124	9.99537e-126	4.92912e-73	9.16894e-05	5.47807e-126	6.4822e-126	5.15036e-126	5.15036e-126	5.15036e-126	0	5.15036e-126	9.21857e-126	1.60231e-123	1.10333e-121	7.37011e-113	4.31014e-104	5.17587e-123	1.4682e-20	9.15296e-18	4.87387e-32	8.10693e-35	2.37419e-24	4.38816e-16	7.15696e-22	3.33219e-125	2.50178e-123	6.06917e-112	4.01508e-117	2.69312e-123	2.21994e-122	4.44308e-80	9.74065e-126	2.05879e-106	4.28366e-83	4.85271e-94	4.41612e-118	5.15036e-126	3.79761e-125
R PIT	9.06317e-126	5.15036e-126	1.84435e-125	5.15036e-126	5.15036e-126	5.15036e-126	5.15036e-126	3.32202e-125	9.6541e-123	5.15036e-126	4.99462e-125	6.82154e-125	1.25572e-125	5.36366e-93	2.18902e-18	5.15036e-126	5.15036e-126	5.15036e-126	5.15036e-126	5.15036e-126	5.15036e-126	0	4.28927e-125	5.81233e-124	5.0951e-124	3.0457e-119	1.14704e-113	2.56955e-124	9.96194e-42	3.93296e-32	3.52114e-46	1.51056e-56	3.32324e-36	8.36899e-31	4.86452e-41	2.97775e-125	9.33919e-124	6.71867e-118	4.02991e-117	6.67564e-124	3.31124e-123	3.1131e-85	6.05661e-126	1.0978e-113	4.96971e-92	1.71785e-102	1.22894e-116	5.15036e-126	1.06122e-125
R MT	4.95036e-112	5.15036e-126	1.60623e-125	2.00014e-125	1.21615e-124	7.32484e-125	5.6968e-126	6.28365e-126	1.14529e-125	1.29375e-122	2.18078e-108	5.29699e-111	6.7009e-125	1.96251e-44	1.30034e-05	9.91094e-126	9.09478e-122	5.15036e-126	2.89434e-124	6.86515e-126	9.21857e-126	4.28927e-125	0	2.73387e-118	1.52058e-98	1.4576e-63	8.27111e-118	7.34179e-124	2.63423e-67	1.06896e-58	9.95578e-88	0.00117047	1.06016e-59	2.86014e-35	1.3816e-23	8.6368e-126	2.75255e-123	6.69876e-91	2.1868e-125	1.13441e-125	4.79023e-125	5.53231e-119	2.54519e-117	1.74738e-92	1.35316e-98	1.58437e-98	2.00014e-125	7.04296e-125	7.56166e-125
R A1	5.15036e-126	7.93608e-121	1.20507e-125	6.84538e-126	8.46293e-126	7.61176e-125	1.98789e-125	2.99803e-125	9.10944e-126	2.90819e-125	9.49774e-121	2.37503e-122	4.14616e-124	9.50196e-126	2.21252e-119	1.2812e-121	2.236e-113	3.09992e-124	4.02395e-123	8.29037e-120	1.60231e-123	5.81233e-124	2.73387e-118	0	5.99531e-125	3.73873e-112	6.60885e-126	8.36632e-126	8.91376e-121	5.40942e-103	1.09036e-122	1.73176e-120	1.2012e-100	5.74967e-109	3.49972e-105	3.29731e-124	5.33652e-126	5.52908e-126	6.96949e-125	1.24767e-125	6.04413e-126	1.26591e-123	2.27563e-125	4.73163e-124	1.03581e-121	4.77703e-116	5.70977e-122	1.78405e-120	1.67852e-119
R PSL	4.93489e-120	7.93608e-121	1.25163e-125	5.10061e-123	7.6105e-124	4.17701e-122	1.07024e-124	4.49605e-86	6.27835e-64	5.15036e-126	5.17286e-126	5.15036e-126	3.01892e-123	1.30656e-88	4.1964e-78	3.22053e-122	4.89296e-104	1.83531e-123	6.31158e-122	1.62927e-119	1.10333e-121	5.0951e-124	1.52058e-98	5.99531e-125	0	2.61632e-124	1.09977e-125	5.15036e-126	5.40634e-72	9.40468e-42	2.56737e-05	1.87878e-60	6.17194e-62	3.43979e-35	3.27583e-36	2.2714e-92	5.15036e-126	5.15036e-126	2.55385e-108	1.29846e-119	6.004e-126	1.51244e-125	5.15036e-126	5.15036e-126	7.23817e-126	1.25231e-120	1.45347e-108	1.02977e-119	7.35021e-115
R SFL	4.73376e-111	8.66889e-83	1.19214e-90	2.89327e-95	1.09302e-104	1.74535e-110	3.6534e-109	7.75816e-74	1.47543e-83	9.28023e-100	2.08498e-72	5.54095e-126	6.86169e-85	4.62496e-46	5.28896e-18	1.3939e-92	7.47898e-66	5.57851e-113	3.75088e-97	1.48223e-103	7.37011e-113	3.0457e-119	1.4576e-63	3.73873e-112	2.61632e-124	0	1.29197e-107	5.27172e-123	5.31695e-07	1.81694e-45	0.000317665	9.20581e-107	1.38263e-28	0.425445	5.69739e-65	4.52921e-56	4.20583e-93	6.42326e-84	2.48301e-51	8.6327e-91	1.50533e-94	1.92631e-31	6.93147e-104	8.8918e-116	2.74632e-44	5.63481e-08	2.86963e-49	2.305e-79	3.88324e-81
R PCV	5.47807e-126	1.86301e-118	1.01102e-125	5.58711e-126	6.4404e-124	7.39874e-118	2.01191e-124	1.25826e-109	3.95405e-107	5.15036e-126	1.99728e-123	2.54296e-124	1.62851e-122	5.15036e-126	1.25971e-125	1.83235e-116	1.28772e-110	3.23263e-125	5.54162e-120	2.1702e-107	4.31014e-104	1.14704e-113	8.27111e-118	6.60885e-126	1.09977e-125	1.29197e-107	0	5.15036e-126	5.15036e-126	3.05711e-122	5.15036e-126	7.65048e-118	2.08913e-108	2.27641e-93	1.02325e-114	2.52245e-112	5.15036e-126	5.15036e-126	1.42903e-122	1.45351e-121	1.46635e-125	5.47249e-126	1.84456e-124	5.15036e-126	5.15036e-126	5.15036e-126	4.23684e-123	7.64063e-116	8.8141e-121
R STV	6.29993e-123	1.07749e-125	6.60885e-126	7.7617e-126	3.74422e-125	7.24539e-125	6.65511e-126	1.21894e-122	4.6861e-118	5.15036e-126	9.10252e-124	5.15036e-126	2.65379e-124	1.07789e-118	1.00626e-92	5.04429e-123	5.16365e-111	5.56956e-126	4.02395e-123	5.01355e-122	5.17587e-123	2.56955e-124	7.34179e-124	8.36632e-126	5.15036e-126	5.27172e-123	5.15036e-126	0	8.31804e-123	6.62751e-82	3.8028e-114	1.53524e-87	1.18134e-52	1.11008e-27	2.70624e-57	1.53641e-121	5.15036e-126	5.46073e-126	3.99491e-123	1.70934e-125	5.57645e-126	3.91249e-124	7.78458e-126	8.6626e-126	7.74571e-125	4.67944e-119	3.39907e-120	3.40652e-119	8.33552e-119
R 7Pm	1.05898e-121	5.48827e-50	2.14865e-87	2.87168e-102	1.04394e-58	5.30016e-40	1.32839e-82	1.15765e-73	3.82048e-68	1.02922e-117	4.89889e-110	1.4407e-76	3.07429e-43	5.15036e-126	5.67606e-126	4.17338e-34	2.20048e-73	1.96535e-93	2.36273e-48	1.25772e-23	1.4682e-20	9.96194e-42	2.63423e-67	8.91376e-121	5.40634e-72	5.31695e-07	5.15036e-126	8.31804e-123	0	1.67971e-124	5.15036e-126	8.33214e-118	2.59116e-99	1.4916e-121	8.08496e-115	2.74585e-87	1.3577e-116	5.33547e-126	2.69258e-105	2.94144e-96	1.09432e-105	5.93669e-119	4.5527e-90	6.42698e-126	5.15036e-126	5.15036e-126	8.62644e-113	4.93479e-53	7.43122e-95
R 7m	1.48883e-48	2.44151e-29	0.000571852	4.68727e-11	9.6956e-05	6.24453e-10	1.35327e-22	3.05893e-75	1.9421e-101	2.66593e-13	5.74264e-39	0.247389	0.000417846	5.37751e-126	4.58361e-118	0.0558717	0.391513	7.52182e-79	0.856519	7.16109e-10	9.15296e-18	3.93296e-32	1.06896e-58	5.40942e-103	9.40468e-42	1.81694e-45	3.05711e-122	6.62751e-82	1.67971e-124	0	5.15036e-126	6.4969e-126	5.15036e-126	5.15036e-126	5.15036e-126	5.83396e-78	0.00369715	0.253814	4.85916e-69	1.39369e-76	9.96794e-43	6.22588e-09	2.52146e-38	7.23398e-31	0.362806	0.829792	2.27426e-28	0.0102786	9.66975e-05
R POS1	3.81682e-114	1.23026e-57	6.26521e-82	1.04503e-90	1.16631e-54	1.39813e-47	1.05938e-77	1.18562e-106	2.72047e-115	8.42925e-30	0.000241463	8.63741e-12	4.36068e-40	5.15036e-126	1.54658e-124	1.04721e-40	6.20186e-39	6.30465e-104	1.2698e-38	4.75599e-40	4.87387e-32	3.52114e-46	9.95578e-88	1.09036e-122	2.56737e-05	0.000317665	5.15036e-126	3.8028e-114	5.15036e-126	5.15036e-126	0	3.37326e-123	5.15036e-126	5.15036e-126	5.15036e-126	3.07975e-107	1.13916e-82	7.86981e-105	1.46932e-111	3.7654e-111	5.76237e-100	2.57861e-83	0.00532995	6.45348e-11	6.33357e-108	5.53686e-115	2.46555e-85	6.82055e-25	5.71194e-56
R 23d	2.72793e-107	1.8606e-10	2.3055e-31	1.686e-47	3.98214e-66	9.76541e-49	6.08512e-32	1.32452e-06	3.05107e-24	6.80267e-06	0.0139024	3.77135e-33	5.45959e-16	5.15036e-126	5.15036e-126	3.03012e-05	0.00878072	6.62464e-26	5.58977e-12	8.33564e-18	8.10693e-35	1.51056e-56	0.00117047	1.73176e-120	1.87878e-60	9.20581e-107	7.65048e-118	1.53524e-87	8.33214e-118	6.4969e-126	3.37326e-123	0	7.94013e-126	5.15036e-126	5.15036e-126	6.20952e-12	2.5303e-50	1.3276e-119	8.42444e-20	2.08073e-34	1.59776e-52	5.32245e-16	0.00170413	2.18992e-61	1.71788e-14	4.92845e-05	0.164903	0.113225	0.0167023
R v23ab	6.6935e-54	1.14869e-33	6.73044e-06	1.90483e-15	5.2924e-11	1.41637e-18	1.98156e-21	4.27704e-88	3.60487e-111	1.56485e-28	9.39487e-55	0.000152258	0.0512039	4.67436e-125	7.97146e-109	0.000874074	0.164809	9.87997e-79	0.506837	1.19255e-16	2.37419e-24	3.32324e-36	1.06016e-59	1.2012e-100	6.17194e-62	1.38263e-28	2.08913e-108	1.18134e-52	2.59116e-99	5.15036e-126	5.15036e-126	7.94013e-126	0	5.15036e-126	5.15036e-126	7.66982e-83	0.153708	0.00787128	5.28424e-76	7.83937e-84	1.58496e-37	1.4421e-06	2.71512e-44	3.70404e-58	7.2176e-12	7.92678e-13	7.12764e-27	0.0445633	0.000177938
R d23ab	2.13395e-83	2.24396e-17	0.000292225	1.08066e-23	6.16708e-22	2.92052e-20	3.66305e-22	4.89286e-67	4.39628e-86	1.34072e-08	2.77479e-14	0.000237351	0.516286	5.15036e-126	1.85708e-125	0.0272481	0.000652795	1.75033e-61	0.0829897	2.08122e-07	4.38816e-16	8.36899e-31	2.86014e-35	5.74967e-109	3.43979e-35	0.425445	2.27641e-93	1.11008e-27	1.4916e-121	5.15036e-126	5.15036e-126	5.15036e-126	5.15036e-126	0	5.15036e-126	5.77708e-65	0.0173346	1.55627e-11	2.0589e-55	3.91635e-59	2.01047e-32	0.00134159	3.74357e-21	5.06235e-24	0.000983701	9.69162e-07	4.2099e-11	0.0882909	0.183453
R 31pv	1.62215e-64	5.45678e-12	0.0964372	7.21277e-10	4.35522e-13	2.2629e-17	3.57207e-15	6.26683e-34	5.97452e-64	1.60848e-30	6.58161e-60	0.0320403	3.70314e-05	5.15036e-126	5.15036e-126	0.973477	0.00150292	8.42284e-54	0.564806	7.15426e-09	7.15696e-22	4.86452e-41	1.3816e-23	3.49972e-105	3.27583e-36	5.69739e-65	1.02325e-114	2.70624e-57	8.08496e-115	5.15036e-126	5.15036e-126	5.15036e-126	5.15036e-126	5.15036e-126	0	5.9067e-36	0.433966	1.09091e-08	1.61451e-30	5.76018e-41	3.16929e-19	0.480364	2.22556e-48	7.799e-34	3.19509e-17	1.76952e-13	0.0833658	3.31407e-10	0.0193939
R 5m	5.49144e-114	1.34453e-125	1.20507e-125	1.16542e-125	2.22262e-125	9.6811e-126	1.39925e-125	5.15036e-126	5.15036e-126	1.9482e-122	1.77049e-107	8.21239e-110	1.83835e-124	1.108e-50	0.32715	6.1167e-126	1.27437e-124	6.53026e-126	6.18356e-125	3.34342e-125	3.33219e-125	2.97775e-125	8.6368e-126	3.29731e-124	2.2714e-92	4.52921e-56	2.52245e-112	1.53641e-121	2.74585e-87	5.83396e-78	3.07975e-107	6.20952e-12	7.66982e-83	5.77708e-65	5.9067e-36	0	6.92313e-124	8.2082e-97	5.15036e-126	5.15036e-126	5.15036e-126	1.87965e-121	3.90767e-121	9.51535e-88	1.34792e-103	4.64841e-109	9.3733e-125	2.03164e-125	1.27891e-125
R 5mv	5.8046e-126	2.68204e-125	5.15036e-126	5.15036e-126	5.15036e-126	1.48947e-125	5.15036e-126	7.43851e-126	1.74708e-124	5.15036e-126	6.21418e-126	7.69153e-125	5.15036e-126	1.0808e-119	4.37066e-100	6.95393e-126	1.32763e-122	1.16208e-125	5.66575e-126	1.02308e-123	2.50178e-123	9.33919e-124	2.75255e-123	5.33652e-126	5.15036e-126	4.20583e-93	5.15036e-126	5.15036e-126	1.3577e-116	0.00369715	1.13916e-82	2.5303e-50	0.153708	0.0173346	0.433966	6.92313e-124	0	5.15036e-126	5.15036e-126	5.15036e-126	5.15036e-126	5.15036e-126	5.15036e-126	5.15036e-126	5.15036e-126	5.15036e-126	5.37751e-126	1.47118e-125	7.25288e-126
R 23c	5.15036e-126	1.51705e-114	5.15036e-126	5.15036e-126	5.15036e-126	5.79224e-124	8.29814e-126	5.26e-86	1.33253e-79	5.15036e-126	6.62473e-126	1.40079e-121	5.15036e-126	5.15036e-126	5.15036e-126	3.98173e-122	4.96988e-110	1.22283e-119	7.26035e-124	2.40574e-112	6.06917e-112	6.71867e-118	6.69876e-91	5.52908e-126	5.15036e-126	6.42326e-84	5.15036e-126	5.46073e-126	5.33547e-126	0.253814	7.86981e-105	1.3276e-119	0.00787128	1.55627e-11	1.09091e-08	8.2082e-97	5.15036e-126	0	1.42697e-121	2.14218e-120	5.17742e-126	5.15036e-126	5.15036e-126	5.15036e-126	5.15036e-126	5.15036e-126	1.85091e-124	2.02162e-122	1.67518e-120
R 5L	2.05986e-114	3.35468e-125	8.75006e-124	6.25485e-124	2.73499e-119	8.04617e-116	4.71431e-119	5.15036e-126	5.15036e-126	7.50686e-121	8.90575e-105	7.1041e-104	7.73548e-118	8.83415e-73	0.000213731	7.39812e-119	4.13863e-114	5.58262e-124	1.16396e-113	3.60567e-116	4.01508e-117	4.02991e-117	2.1868e-125	6.96949e-125	2.55385e-108	2.48301e-51	1.42903e-122	3.99491e-123	2.69258e-105	4.85916e-69	1.46932e-111	8.42444e-20	5.28424e-76	2.0589e-55	1.61451e-30	5.15036e-126	5.15036e-126	1.42697e-121	0	5.15036e-126	5.15036e-126	5.15036e-126	1.66851e-123	2.03289e-115	1.22541e-123	8.78205e-121	5.15036e-126	3.16134e-119	2.0063e-125
R 24dd	1.43555e-119	2.56851e-125	5.15036e-126	5.6299e-126	1.0143e-124	3.74498e-124	1.64948e-125	5.15036e-126	5.15036e-126	1.79171e-125	1.00291e-117	1.31291e-122	4.0042e-125	8.25483e-78	4.98493e-08	1.05489e-125	2.37727e-121	7.3967e-126	1.18339e-122	1.20761e-123	2.69312e-123	6.67564e-124	1.13441e-125	1.24767e-125	1.29846e-119	8.6327e-91	1.45351e-121	1.70934e-125	2.94144e-96	1.39369e-76	3.7654e-111	2.08073e-34	7.83937e-84	3.91635e-59	5.76018e-41	5.15036e-126	5.15036e-126	2.14218e-120	5.15036e-126	0	5.15036e-126	5.55824e-126	5.61563e-126	1.1112e-120	1.20172e-121	8.37319e-114	5.15036e-126	2.0063e-125	8.85669e-126
R 24dv	3.92193e-125	5.49798e-125	5.15036e-126	5.15036e-126	7.38315e-126	1.61474e-124	2.81342e-125	5.15036e-126	5.15036e-126	6.16023e-126	7.86541e-124	1.85091e-124	7.87436e-126	4.03144e-110	2.78428e-60	1.29832e-123	3.84675e-115	2.73668e-125	7.18107e-124	3.19083e-120	2.21994e-122	3.31124e-123	4.79023e-125	6.04413e-126	6.004e-126	1.50533e-94	1.46635e-125	5.57645e-126	1.09432e-105	9.96794e-43	5.76237e-100	1.59776e-52	1.58496e-37	2.01047e-32	3.16929e-19	5.15036e-126	5.15036e-126	5.17742e-126	5.15036e-126	5.15036e-126	0	5.15036e-126	5.15036e-126	5.20357e-126	5.48371e-126	1.96771e-123	5.15036e-126	1.66851e-123	8.10714e-125
R 7AL	2.47765e-120	5.22669e-121	1.1937e-125	1.98789e-125	3.44957e-116	2.37564e-96	2.36464e-115	1.97987e-121	4.63965e-121	3.63971e-125	2.90738e-121	3.85143e-101	5.93669e-119	1.1621e-105	9.62014e-59	1.06151e-99	3.01917e-100	1.14298e-112	2.84728e-103	6.41273e-88	4.44308e-80	3.1131e-85	5.53231e-119	1.26591e-123	1.51244e-125	1.92631e-31	5.47249e-126	3.91249e-124	5.93669e-119	6.22588e-09	2.57861e-83	5.32245e-16	1.4421e-06	0.00134159	0.480364	1.87965e-121	5.15036e-126	5.15036e-126	5.15036e-126	5.55824e-126	5.15036e-126	0	5.15036e-126	5.15036e-126	5.15036e-126	5.17286e-126	5.15036e-126	2.90743e-112	6.32315e-124
R SCEF	7.35219e-126	1.29237e-124	5.15036e-126	5.15036e-126	5.15036e-126	5.29814e-126	5.15036e-126	9.68088e-125	8.99364e-122	5.15036e-126	5.15036e-126	5.15036e-126	5.15036e-126	4.58838e-74	2.68909e-60	5.15036e-126	2.01215e-125	1.3786e-125	5.15036e-126	1.97506e-125	9.74065e-126	6.05661e-126	2.54519e-117	2.27563e-125	5.15036e-126	6.93147e-104	1.84456e-124	7.78458e-126	4.5527e-90	2.52146e-38	0.00532995	0.00170413	2.71512e-44	3.74357e-21	2.22556e-48	3.90767e-121	5.15036e-126	5.15036e-126	1.66851e-123	5.61563e-126	5.15036e-126	5.15036e-126	0	5.15036e-126	5.15036e-126	5.15036e-126	7.38315e-126	5.15036e-126	5.98319e-126
R 6ma	2.60227e-125	4.9921e-114	8.46293e-126	1.45726e-125	1.67971e-124	7.64729e-121	2.41946e-124	2.28702e-84	7.53145e-74	5.15036e-126	5.15036e-126	5.2347e-126	1.54154e-125	4.9393e-116	3.82237e-123	8.88192e-119	1.18897e-110	4.33837e-117	1.59251e-122	1.59019e-107	2.05879e-106	1.0978e-113	1.74738e-92	4.73163e-124	5.15036e-126	8.8918e-116	5.15036e-126	8.6626e-126	6.42698e-126	7.23398e-31	6.45348e-11	2.18992e-61	3.70404e-58	5.06235e-24	7.799e-34	9.51535e-88	5.15036e-126	5.15036e-126	2.03289e-115	1.1112e-120	5.20357e-126	5.15036e-126	5.15036e-126	0	5.15036e-126	5.15036e-126	2.41946e-124	4.06716e-123	2.67519e-122
R 7Am	3.42334e-125	1.70179e-110	1.56591e-125	6.004e-126	2.03367e-120	3.1636e-109	3.53419e-124	1.19617e-89	7.96776e-74	5.15036e-126	5.15036e-126	2.35591e-115	5.21324e-123	1.99565e-115	4.22508e-110	2.64558e-113	1.92212e-120	1.30393e-118	9.97799e-123	4.20067e-101	4.28366e-83	4.96971e-92	1.35316e-98	1.03581e-121	7.23817e-126	2.74632e-44	5.15036e-126	7.74571e-125	5.15036e-126	0.362806	6.33357e-108	1.71788e-14	7.2176e-12	0.000983701	3.19509e-17	1.34792e-103	5.15036e-126	5.15036e-126	1.22541e-123	1.20172e-121	5.48371e-126	5.15036e-126	5.15036e-126	5.15036e-126	0	5.15036e-126	5.65624e-126	1.84211e-123	1.48419e-125
R 7PL	1.12928e-124	1.32946e-107	1.69082e-122	4.59427e-124	4.62133e-114	4.12365e-111	3.79357e-123	2.23883e-95	1.33872e-66	5.15036e-126	5.15036e-126	3.29517e-105	1.5741e-114	9.39765e-112	8.73417e-110	1.0347e-115	5.27375e-126	3.63949e-121	4.83634e-124	5.4974e-110	4.85271e-94	1.71785e-102	1.58437e-98	4.77703e-116	1.25231e-120	5.63481e-08	5.15036e-126	4.67944e-119	5.15036e-126	0.829792	5.53686e-115	4.92845e-05	7.92678e-13	9.69162e-07	1.76952e-13	4.64841e-109	5.15036e-126	5.15036e-126	8.78205e-121	8.37319e-114	1.96771e-123	5.17286e-126	5.15036e-126	5.15036e-126	5.15036e-126	0	5.24355e-126	3.03949e-125	5.15036e-126
R 7PC	2.40735e-117	3.03949e-125	1.32959e-124	5.95263e-125	4.49111e-119	5.12302e-120	2.8531e-124	2.90819e-125	2.7329e-124	1.53182e-125	1.50372e-124	1.16055e-106	9.2043e-120	1.74309e-60	0.024545	9.82838e-124	9.99537e-126	5.83015e-125	5.75873e-123	2.25304e-122	4.41612e-118	1.22894e-116	2.00014e-125	5.70977e-122	1.45347e-108	2.86963e-49	4.23684e-123	3.39907e-120	8.62644e-113	2.27426e-28	2.46555e-85	0.164903	7.12764e-27	4.2099e-11	0.0833658	9.3733e-125	5.37751e-126	1.85091e-124	5.15036e-126	5.15036e-126	5.15036e-126	5.15036e-126	7.38315e-126	2.41946e-124	5.65624e-126	5.24355e-126	0	6.64066e-126	5.15036e-126
R LIPv	1.50305e-125	5.72972e-126	6.39586e-126	5.15036e-126	5.15036e-126	5.15036e-126	5.15036e-126	1.3911e-125	1.83591e-117	5.15036e-126	5.15036e-126	9.94354e-122	5.19224e-126	1.85965e-40	0.899017	5.15036e-126	5.15036e-126	5.15036e-126	5.15036e-126	5.15036e-126	5.15036e-126	5.15036e-126	7.04296e-125	1.78405e-120	1.02977e-119	2.305e-79	7.64063e-116	3.40652e-119	4.93479e-53	0.0102786	6.82055e-25	0.113225	0.0445633	0.0882909	3.31407e-10	2.03164e-125	1.47118e-125	2.02162e-122	3.16134e-119	2.0063e-125	1.66851e-123	2.90743e-112	5.15036e-126	4.06716e-123	1.84211e-123	3.03949e-125	6.64066e-126	0	5.15036e-126
R VIP	7.6105e-124	1.57053e-125	5.83084e-126	7.83225e-126	7.32833e-126	5.15036e-126	5.15036e-126	7.38315e-126	9.0264e-123	5.15036e-126	6.19968e-126	5.64323e-118	9.96811e-126	1.11644e-32	0.166147	5.15036e-126	5.15036e-126	2.10274e-125	5.15036e-126	5.15036e-126	3.79761e-125	1.06122e-125	7.56166e-125	1.67852e-119	7.35021e-115	3.88324e-81	8.8141e-121	8.33552e-119	7.43122e-95	9.66975e-05	5.71194e-56	0.0167023	0.000177938	0.183453	0.0193939	1.27891e-125	7.25288e-126	1.67518e-120	2.0063e-125	8.85669e-126	8.10714e-125	6.32315e-124	5.98319e-126	2.67519e-122	1.48419e-125	5.15036e-126	5.15036e-126	5.15036e-126	0
R MIP	1.68129e-120	6.91716e-119	1.18428e-116	1.43756e-121	1.60031e-117	3.53683e-122	1.56117e-125	1.47004e-104	1.18005e-68	5.15036e-126	5.15036e-126	6.01353e-96	1.28565e-114	4.95538e-87	1.6156e-62	1.37784e-124	5.15036e-126	4.29975e-124	7.3967e-126	1.75578e-123	2.82603e-116	6.09416e-119	1.41588e-103	6.62993e-115	1.13715e-102	0.00307445	1.78416e-121	5.19874e-96	1.058e-125	0.000929809	2.44388e-70	0.900155	2.33012e-13	1.56996e-25	1.20359e-12	1.05005e-114	5.5346e-125	6.7242e-125	1.4199e-114	9.98295e-113	3.01627e-117	1.1692e-124	1.11647e-125	3.42334e-125	5.15036e-126	5.15036e-126	5.28362e-126	5.58711e-126	5.15036e-126
R 1	3.997e-109	1.32848e-125	9.91094e-126	9.96811e-126	4.29975e-124	7.55572e-124	1.40384e-125	5.15036e-126	5.15036e-126	1.34456e-121	8.09033e-101	4.46953e-106	2.15406e-124	1.44103e-49	9.50158e-06	1.29573e-125	3.65042e-124	6.93936e-126	6.51226e-124	8.95004e-125	8.88977e-125	4.56299e-125	5.29814e-126	2.87998e-125	1.2317e-68	1.01651e-44	1.31318e-116	1.10333e-121	1.49101e-90	2.32918e-87	4.97396e-114	1.41967e-09	7.9348e-96	9.46788e-76	6.15549e-44	5.15036e-126	1.82161e-125	8.4433e-95	5.15036e-126	5.15036e-126	5.15036e-126	3.75771e-125	5.57064e-123	3.41414e-82	1.04396e-104	9.42806e-106	5.15036e-126	2.435e-125	5.8046e-126
R 2	2.06463e-112	1.38729e-125	1.27105e-125	1.91219e-125	1.30284e-123	3.50027e-123	4.27418e-125	5.15036e-126	5.15036e-126	2.92589e-124	1.57691e-115	2.54487e-108	2.08741e-123	1.29653e-68	0.86665	3.67973e-125	3.10947e-123	1.1977e-125	5.15675e-123	7.58328e-124	2.69312e-123	7.69605e-123	6.18749e-126	1.85764e-124	2.26153e-95	4.52433e-47	1.35974e-121	5.09202e-121	4.79605e-105	9.96495e-68	1.10986e-105	6.77147e-12	2.0987e-73	2.34027e-54	1.15239e-28	7.10806e-126	6.25873e-126	1.92682e-119	5.24355e-126	5.15036e-126	5.15036e-126	5.15036e-126	3.52864e-125	9.5754e-116	8.8115e-124	7.55619e-122	5.15036e-126	1.2125e-125	5.15036e-126
R 3a	1.97284e-121	1.16208e-125	5.16853e-126	5.57645e-126	4.48585e-125	1.17329e-124	8.31589e-126	5.15036e-126	5.15036e-126	2.58877e-124	4.52772e-104	1.35974e-121	2.72774e-125	1.10045e-64	0.668767	8.51786e-126	2.78086e-121	7.14391e-126	1.92519e-124	3.86957e-124	2.08706e-124	2.85028e-125	5.94597e-126	6.60885e-126	7.71559e-102	1.12619e-91	2.21161e-118	2.87356e-124	1.43978e-97	5.94078e-97	3.29728e-117	6.96628e-27	3.47989e-102	6.46406e-82	6.04265e-60	5.15036e-126	5.61563e-126	6.37268e-107	5.15036e-126	5.15036e-126	5.15036e-126	1.14929e-124	2.02556e-125	5.75224e-104	4.66516e-109	5.27713e-105	1.51677e-125	9.47878e-125	5.62051e-126
R 6d	4.05892e-103	1.64952e-124	1.25608e-118	8.2262e-123	7.03239e-115	2.49902e-115	1.72324e-118	5.15036e-126	5.15036e-126	2.97178e-112	5.17238e-99	1.09688e-104	5.74015e-110	1.90908e-34	0.000544933	4.57618e-119	9.25584e-119	2.37518e-124	1.45232e-106	4.45238e-116	3.77506e-114	4.0185e-114	6.7242e-125	4.41449e-120	5.31897e-70	9.57982e-65	5.53278e-106	2.23763e-115	1.79266e-94	1.42021e-86	8.8121e-106	8.08205e-09	1.8821e-93	1.07633e-64	3.3543e-42	1.08304e-125	4.03759e-123	2.45809e-91	6.04413e-126	5.15036e-126	7.07086e-126	6.81148e-126	5.23284e-123	8.94755e-101	9.8018e-113	3.91906e-111	5.15036e-126	6.17223e-122	5.38493e-126
R 6mp	1.36364e-114	8.13594e-125	5.93204e-125	8.06987e-124	2.83264e-117	1.26473e-110	1.0739e-118	5.15036e-126	5.15036e-126	4.59362e-125	3.6161e-119	1.34897e-120	9.84537e-117	6.15627e-59	5.53589e-06	5.61942e-115	2.32231e-107	1.51638e-123	2.55756e-106	4.4556e-108	4.22292e-106	5.0414e-110	5.62965e-125	3.48295e-124	7.58217e-123	3.90291e-71	8.97936e-121	8.88977e-125	9.92072e-103	2.78259e-41	1.43293e-99	8.2515e-10	1.92691e-44	9.45289e-26	9.53248e-07	5.19224e-126	5.15036e-126	1.1692e-124	5.15036e-126	5.15036e-126	5.15036e-126	5.15036e-126	5.15036e-126	4.57744e-125	6.98009e-126	1.45078e-122	5.15036e-126	4.13524e-117	2.24239e-124
R 6v	1.10457e-117	6.31103e-126	6.90645e-126	1.62813e-125	2.46271e-124	2.40289e-125	7.05354e-126	5.15036e-126	6.35812e-126	5.15036e-126	5.15036e-126	4.74012e-125	7.74571e-125	4.42859e-17	0.0748849	7.3967e-126	1.00247e-125	5.95883e-126	1.66647e-125	2.68204e-125	9.30825e-125	1.16529e-124	4.80716e-125	3.79357e-123	1.43111e-125	7.74481e-80	2.23053e-111	3.2148e-123	3.81662e-74	0.0580125	2.54564e-22	0.0100305	0.0128728	4.75306e-05	2.54697e-20	1.55657e-125	5.15036e-126	1.04732e-124	1.93147e-125	5.15036e-126	5.15036e-126	6.004e-126	5.15036e-126	5.15036e-126	3.27564e-125	2.02556e-125	5.15036e-126	5.1591e-126	5.15036e-126
R p24pr	5.47807e-126	2.29601e-122	5.15036e-126	5.15036e-126	5.4954e-126	1.07325e-123	9.1146e-125	1.74087e-124	1.27517e-123	5.15036e-126	5.52908e-126	2.34648e-125	1.11989e-125	1.28363e-124	1.72814e-115	1.71897e-121	5.08456e-120	9.44234e-124	2.50178e-123	3.63192e-117	1.84698e-115	6.94101e-121	1.40571e-115	6.32667e-126	5.15036e-126	7.51446e-115	5.15036e-126	5.15036e-126	7.30464e-120	4.56641e-21	5.3833e-98	2.487e-89	4.5957e-15	3.27662e-35	4.3631e-20	1.75473e-122	5.15036e-126	5.15036e-126	6.28365e-126	5.15036e-126	5.15036e-126	5.15036e-126	5.15036e-126	5.15036e-126	5.15036e-126	5.95883e-126	5.59484e-126	3.95493e-124	1.40175e-124
R 33pr	2.11066e-120	4.51042e-86	3.06233e-104	1.71156e-111	7.24523e-102	4.05868e-91	9.66529e-106	6.01017e-88	6.32275e-89	3.65295e-121	4.01129e-122	3.65457e-107	4.26325e-88	1.85893e-121	1.3524e-119	1.7129e-77	7.38867e-100	4.88555e-106	5.61439e-90	1.23466e-74	1.31193e-65	9.82934e-83	2.77165e-72	3.77825e-121	1.20811e-115	1.68035e-53	2.09101e-122	1.72814e-115	8.60922e-125	3.0386e-41	2.64073e-117	2.18242e-111	2.15623e-32	1.73292e-110	4.18936e-49	5.28508e-87	2.02433e-121	1.8881e-125	9.68042e-103	1.0036e-108	2.74005e-117	1.36776e-113	1.10231e-118	1.99786e-124	8.16134e-124	2.42811e-124	1.59579e-108	2.24762e-98	5.16656e-98
R a24pr	6.53026e-126	1.25138e-118	5.15036e-126	5.89798e-126	1.20149e-125	8.95004e-125	1.055e-124	6.94313e-107	2.73619e-110	5.15036e-126	8.07872e-126	1.09977e-125	1.02666e-125	2.01687e-121	9.97195e-119	6.82265e-124	6.82808e-115	6.52919e-122	9.30825e-125	1.31352e-118	4.02595e-122	7.07684e-124	3.37271e-100	5.1591e-126	5.15036e-126	7.88026e-115	5.99394e-126	6.93936e-126	3.68856e-95	1.2451e-14	4.06835e-22	2.39345e-80	3.29698e-20	2.24915e-05	2.46384e-09	4.99703e-104	5.15036e-126	5.15036e-126	1.7883e-122	5.60363e-124	5.15036e-126	5.15036e-126	5.15036e-126	5.15036e-126	5.15036e-126	2.49161e-125	1.54658e-124	1.90483e-124	2.42074e-123
R p32pr	6.27268e-126	1.33711e-123	5.15036e-126	5.20824e-126	5.15036e-126	7.07086e-126	5.2114e-126	3.45707e-115	2.01431e-111	5.15036e-126	5.15036e-126	5.15036e-126	5.16533e-126	4.82028e-111	1.75992e-109	7.16471e-126	2.58596e-123	7.93704e-125	5.6827e-126	9.00669e-124	3.11297e-125	3.36573e-125	2.62737e-111	7.22032e-126	5.15036e-126	6.36944e-121	6.28365e-126	5.15036e-126	2.90196e-96	7.56377e-28	1.6933e-07	7.22012e-36	6.09099e-36	1.32496e-18	8.94597e-30	1.98174e-109	5.15036e-126	5.15036e-126	1.02813e-121	2.25317e-125	5.15036e-126	5.15036e-126	5.15036e-126	5.15036e-126	5.15036e-126	6.31103e-126	2.69146e-125	6.95393e-126	1.08942e-124
R a24	1.66665e-77	2.63661e-15	1.65581e-14	2.50059e-25	5.48316e-32	1.18095e-33	4.55711e-29	3.77528e-22	5.53779e-56	0.00633785	7.31568e-23	0.000220253	7.6692e-05	5.15036e-126	5.10734e-122	3.66093e-10	0.433491	2.11033e-39	2.42469e-10	2.17732e-25	1.01978e-33	1.61553e-44	4.29409e-19	7.36618e-111	0.0737795	9.04789e-89	7.40635e-95	1.49437e-55	1.55115e-65	5.15036e-126	5.47807e-126	5.15036e-126	5.15036e-126	8.1164e-126	5.15036e-126	2.66807e-26	1.31041e-17	6.76283e-49	9.58492e-28	1.33812e-45	3.35545e-39	0.00474511	3.06487e-05	0.904472	0.0113258	7.54678e-14	3.98241e-05	0.719632	0.0491819
R d32	6.27425e-105	0.493772	1.75636e-09	2.50923e-22	4.23622e-30	8.62558e-19	7.25668e-23	0.273274	1.04461e-11	1.85795e-13	0.000173824	1.07014e-51	0.0489768	5.15036e-126	5.15036e-126	0.77605	0.000439127	9.84632e-13	0.00607086	0.00419433	1.01782e-11	7.00152e-36	0.11197	4.58402e-122	1.79785e-50	1.7024e-108	6.6267e-113	1.0944e-76	6.74737e-124	1.25608e-122	3.20893e-119	5.15036e-126	3.68696e-116	1.12664e-125	5.17286e-126	0.029975	6.30956e-25	1.90761e-111	0.00232682	1.51033e-16	2.62346e-32	0.611536	4.48632e-11	1.37469e-94	2.46475e-14	1.31277e-23	0.000165221	5.55372e-05	1.71318e-05
R 8BM	5.05358e-113	1.16862e-08	1.46005e-26	1.17851e-47	7.94598e-48	1.97139e-35	1.01473e-47	5.50265e-08	9.46983e-13	6.49629e-109	1.78785e-113	3.44922e-109	1.13709e-11	8.02302e-125	5.7715e-126	2.29684e-08	3.92889e-25	2.24253e-45	6.08549e-28	1.37586e-09	1.51033e-16	5.14216e-48	0.0762498	2.34948e-123	2.37042e-113	1.80337e-71	5.62262e-118	5.56566e-108	6.72499e-126	3.95426e-49	1.81137e-62	9.88589e-126	0.00588079	2.47983e-117	1.70846e-98	2.13783e-12	2.28001e-59	3.14389e-120	4.16757e-14	1.46339e-25	4.06394e-59	5.0937e-11	6.70711e-87	1.09932e-121	1.04979e-80	1.13048e-114	1.88578e-05	5.61865e-19	1.09136e-09
R p32	8.02649e-100	1.22064e-09	1.61451e-30	2.02425e-43	1.62265e-50	3.1969e-40	1.09155e-35	1.84325e-08	6.34157e-25	1.56932e-10	0.253341	3.09188e-14	5.58975e-13	5.15036e-126	5.15036e-126	8.64622e-09	0.693265	5.03179e-29	2.17201e-16	9.17684e-20	8.30587e-31	2.42036e-45	9.5011e-07	3.89247e-118	4.86447e-20	1.81435e-47	4.18106e-117	2.57125e-75	1.24899e-115	9.21278e-125	6.04413e-126	5.15036e-126	2.01191e-124	1.34062e-125	5.29274e-126	2.7334e-14	6.46161e-48	5.95103e-110	3.1352e-21	1.25497e-32	8.26888e-41	4.74598e-14	5.17437e-05	4.44673e-59	4.54556e-33	7.51836e-17	0.00049398	0.836163	0.229301
R 10r	3.56586e-51	9.17368e-59	3.56971e-11	1.38516e-25	7.14436e-19	1.12079e-32	4.89862e-37	2.12422e-107	6.07159e-119	7.46939e-13	3.5839e-25	0.000427957	0.0274415	4.158e-120	4.30605e-36	9.92777e-21	4.38233e-16	2.78108e-94	2.81914e-10	6.07473e-38	2.63654e-45	1.59207e-48	9.35863e-84	3.49209e-97	1.7112e-59	0.722132	6.4529e-87	9.36446e-40	2.61797e-75	5.15036e-126	5.15036e-126	4.39653e-110	5.15036e-126	5.15036e-126	5.15036e-126	9.34748e-102	0.0057194	1.13566e-08	6.18789e-88	3.66208e-94	4.68697e-47	3.9185e-05	5.5096e-25	9.23571e-63	1.30087e-12	1.69801e-08	2.39014e-36	4.99038e-06	4.69017e-19
R 47m	1.66409e-89	1.60274e-78	1.52795e-31	3.18632e-63	4.27035e-60	1.88398e-71	7.06648e-75	1.38279e-107	1.61784e-110	1.88054e-49	6.54181e-59	1.31436e-33	6.63355e-22	5.07216e-90	7.03187e-05	7.3015e-63	1.57637e-92	5.67475e-114	2.84192e-59	1.67193e-66	3.84924e-65	1.3033e-73	3.66821e-89	3.39392e-115	0.247851	0.141002	3.57832e-88	7.80555e-68	7.24108e-78	1.31292e-119	1.78625e-125	9.13634e-57	1.00845e-123	7.6372e-125	1.78318e-107	2.94214e-105	1.85786e-43	2.54314e-20	2.02964e-94	5.79917e-101	2.9081e-81	8.87898e-25	4.52581e-11	0.000163616	5.31422e-19	6.14917e-39	8.36533e-70	6.56328e-69	2.6882e-66
R 8Av	1.28281e-57	0.0808479	7.93952e-05	0.0717025	0.0197338	2.23127e-05	2.08809e-16	3.75131e-07	2.89643e-15	0.626229	0.155917	2.01243e-30	1.27787e-18	1.1798e-125	1.2434e-123	2.65755e-05	0.184039	1.01768e-38	0.0617273	0.71565	9.40727e-07	2.91319e-30	0.00117714	2.73656e-106	0.00893705	2.48409e-86	4.74218e-110	3.41716e-75	1.65508e-125	5.15036e-126	7.7235e-124	5.15036e-126	2.6837e-124	5.15036e-126	5.15036e-126	3.03379e-13	0.000166621	1.70423e-28	0.00020938	7.34434e-11	3.11799e-06	1.11456e-13	1.13654e-20	1.3613e-08	0.508584	1.07889e-23	0.000403669	6.02916e-09	7.64315e-05
R 8Ad	5.04177e-55	4.61358e-15	0.42056	4.04505e-07	0.141002	0.000138071	9.68533e-20	9.49104e-63	1.7946e-81	7.70853e-09	3.66235e-19	0.987454	1.98858e-12	6.45601e-126	1.55269e-118	0.148108	0.117381	3.53502e-71	0.13395	0.0213134	1.58766e-07	8.17433e-22	7.5677e-42	8.82951e-110	3.20741e-46	0.000347483	1.45084e-123	6.22919e-74	5.15036e-126	5.15036e-126	5.15036e-126	1.15596e-125	5.15036e-126	5.15036e-126	5.15036e-126	1.39646e-68	0.790212	2.09072e-10	6.61526e-56	5.41626e-60	4.99576e-24	0.162565	6.7268e-39	6.4353e-09	0.000261767	1.1755e-29	4.92692e-14	2.15948e-05	0.0399027
R 9m	4.18547e-33	4.43281e-26	0.451928	0.000344044	1.76971e-06	3.8397e-27	2.21984e-33	4.32457e-44	1.21665e-78	4.94795e-15	4.13158e-31	8.13476e-39	1.29939e-05	1.3424e-112	5.28391e-35	1.70197e-05	0.00876821	2.33519e-85	5.11567e-06	2.02755e-30	2.03498e-45	1.96492e-59	2.96907e-40	9.79084e-101	0.00132803	1.29237e-124	4.24465e-101	7.89208e-89	6.89472e-34	5.15036e-126	5.38493e-126	3.48091e-125	5.15036e-126	2.20804e-125	5.15036e-126	1.13489e-45	0.412573	0.0534171	3.298e-32	2.39429e-57	1.22315e-24	0.0209232	3.9245e-35	2.43733e-25	8.87866e-20	1.18482e-39	4.93175e-05	0.952468	0.000449462
R 8BL	1.75462e-09	2.38697e-06	2.40034e-20	2.72729e-05	0.196219	1.51284e-09	7.78039e-15	3.87241e-16	1.10182e-33	1.91649e-36	6.53027e-31	4.07455e-34	8.13145e-29	4.82057e-79	1.74899e-25	0.0187686	0.766159	8.66529e-64	0.292047	4.06365e-09	1.94133e-23	2.46989e-43	1.06489e-13	6.52865e-65	7.13993e-11	1.00921e-121	1.12236e-38	4.06238e-51	7.51753e-42	5.15036e-126	2.22252e-111	5.51586e-125	5.15036e-126	6.79267e-126	5.15036e-126	3.22307e-15	2.26788e-29	1.42429e-34	0.041275	4.63741e-15	0.375748	1.12254e-39	2.12918e-71	1.89196e-55	5.17383e-63	1.49049e-47	7.98508e-07	3.55383e-07	0.000858379
R 9p	1.37219e-46	2.22499e-11	0.0474288	2.44685e-06	9.40763e-17	1.44254e-31	3.18711e-34	4.63705e-07	9.51328e-20	0.00398361	3.98838e-09	3.1676e-64	0.471646	4.80939e-118	9.99627e-101	0.00261009	0.245941	2.21242e-50	3.05666e-07	1.21047e-21	1.84757e-40	4.10789e-62	2.02159e-11	3.44505e-90	1.69665e-29	1.53641e-121	2.76806e-91	3.96353e-80	6.03908e-70	3.59272e-123	3.23227e-91	5.15036e-126	1.84272e-118	2.07617e-118	9.32821e-126	7.94433e-10	0.0576917	9.17358e-29	4.91819e-05	5.71008e-19	5.04937e-11	0.000236145	5.9873e-16	1.01123e-18	0.0080093	1.7919e-08	0.53193	0.0572255	0.159789
R 10d	2.02994e-25	3.10002e-19	0.2951	0.00456307	0.0166225	5.23773e-10	8.5918e-17	8.23652e-57	5.74698e-81	8.47085e-39	1.09411e-51	4.91482e-05	1.36516e-08	1.05898e-121	4.49558e-77	0.127038	0.513773	3.78978e-64	0.986456	4.77079e-10	1.34379e-19	4.11899e-30	8.83024e-43	1.34618e-78	6.90275e-61	6.35594e-24	8.13739e-77	2.67407e-27	5.59991e-87	5.15036e-126	5.15036e-126	1.67352e-124	5.15036e-126	5.15036e-126	5.15036e-126	9.57318e-57	1.63591e-06	1.2636e-13	8.46225e-37	4.92649e-48	6.50036e-10	9.92482e-06	1.08299e-59	1.90435e-64	3.00185e-33	1.23101e-20	0.000802949	0.000472232	0.548006
R 8C	7.25466e-104	1.66813e-18	7.09866e-20	1.17238e-35	9.40415e-39	1.72807e-41	3.78978e-64	8.47876e-18	4.00858e-18	5.33432e-79	2.45692e-94	8.2082e-97	0.000280482	6.57572e-126	1.00836e-125	2.51406e-11	9.93843e-34	6.99331e-74	6.12305e-29	1.84863e-18	4.06156e-31	1.69675e-62	1.12709e-14	4.21013e-121	1.00678e-79	2.31911e-79	6.55437e-120	1.14644e-108	5.94597e-126	4.9787e-121	5.15896e-114	5.47807e-126	6.85338e-92	3.4573e-125	4.80716e-125	3.24669e-25	2.17363e-29	1.207e-106	2.20065e-15	7.47889e-32	8.92958e-43	0.213603	5.62151e-31	9.4151e-94	1.64228e-49	1.00299e-103	2.66712e-05	5.31726e-20	7.21604e-13
R 44	2.51343e-112	9.62724e-47	9.69652e-75	2.2884e-81	3.78742e-92	1.89467e-93	1.66734e-97	2.62295e-25	1.28208e-25	1.89004e-123	5.22292e-122	5.15036e-126	3.34216e-57	2.21208e-87	2.90085e-105	2.96981e-55	1.02968e-57	5.0854e-93	4.80901e-86	2.15019e-62	9.01837e-77	6.81206e-104	2.75433e-19	2.7355e-122	5.37751e-126	5.98319e-126	6.13071e-114	6.0157e-125	8.08345e-98	0.545875	0.00246944	2.84354e-115	1.95486e-25	1.58766e-07	1.07398e-19	3.66764e-23	1.11441e-96	3.73802e-122	1.06936e-17	4.54576e-58	3.22701e-87	2.02827e-22	4.51576e-118	6.24559e-126	7.96456e-84	1.49039e-86	1.7676e-18	5.57013e-70	4.7359e-42
R 45	1.48824e-102	2.36807e-84	9.20189e-83	5.82054e-90	1.37966e-104	2.24576e-115	1.76193e-113	7.27241e-79	8.6418e-83	1.10025e-106	1.11255e-90	5.15036e-126	3.39685e-75	2.42935e-27	0.00826752	7.78856e-95	1.21837e-75	7.67988e-119	7.81873e-103	4.37468e-105	3.24744e-114	3.93627e-121	5.25626e-65	9.29772e-115	9.47245e-126	5.15036e-126	9.76981e-108	6.86515e-126	0.0984019	2.32253e-54	6.58312e-16	2.66142e-83	2.01651e-41	1.06833e-05	1.87378e-60	2.08235e-68	1.76618e-93	2.0217e-78	8.06043e-59	2.3369e-97	1.85919e-100	3.46763e-28	1.88147e-99	1.02429e-103	1.40237e-32	2.71555e-05	2.49997e-45	6.16796e-88	9.2108e-78
R 47l	1.40108e-42	7.26324e-30	0.497955	3.07844e-09	3.02034e-23	4.91735e-59	3.49968e-62	7.5925e-41	4.32488e-58	0.00264648	2.89979e-07	3.71664e-96	0.890017	3.55002e-32	0.154598	9.6143e-23	1.23284e-28	6.40067e-99	4.62375e-35	2.95372e-49	9.79726e-68	1.42301e-85	3.76404e-31	2.92538e-97	1.26026e-25	2.45912e-125	1.1581e-51	8.8957e-98	1.95933e-07	2.18125e-123	6.23939e-80	1.99567e-116	9.48481e-120	5.92476e-117	1.63178e-124	1.96741e-35	0.948899	0.000169249	7.32438e-16	1.73575e-38	1.1522e-19	2.06429e-12	1.51207e-12	5.09703e-20	2.92591e-26	3.15063e-19	0.0833938	6.96925e-19	9.60482e-13
R a47r	5.15406e-44	8.27425e-05	0.000180966	0.0251414	4.67132e-06	2.33048e-12	5.79709e-25	4.0278e-07	1.24223e-08	6.16123e-10	1.271e-31	7.05527e-25	7.33955e-10	1.1621e-105	2.0701e-110	0.746901	6.16123e-10	4.96236e-42	0.00141445	0.000350741	1.07082e-12	4.64388e-40	0.000542638	3.13432e-98	1.76817e-05	8.50007e-07	7.6298e-46	2.71695e-31	2.06206e-121	4.26707e-92	3.14156e-55	4.36276e-124	2.18209e-47	4.54692e-125	2.43535e-115	6.066e-14	0.00542446	1.38652e-10	0.00166747	6.93902e-06	2.55082e-05	4.79952e-22	1.33367e-05	0.382231	5.57849e-06	7.79462e-41	6.83392e-06	0.204234	0.184835
R 6r	7.84193e-116	1.29039e-114	6.71071e-121	7.85335e-119	3.24455e-118	7.52542e-120	5.90989e-123	8.6515e-76	2.22219e-41	5.15036e-126	5.15036e-126	4.79023e-125	5.8597e-120	1.52472e-38	1.86751e-61	2.14967e-123	6.41101e-126	2.66351e-118	2.25317e-125	2.10999e-116	1.66615e-108	6.46271e-115	5.35649e-78	2.66967e-121	5.15036e-126	1.55438e-53	5.36115e-117	8.84868e-119	2.73045e-115	1.55133e-94	6.92504e-25	0.761205	5.09353e-105	3.78308e-39	2.12722e-94	4.87418e-83	5.15036e-126	5.15036e-126	1.59507e-97	3.28774e-116	7.14391e-126	8.23148e-126	5.15036e-126	5.15036e-126	5.15036e-126	5.15036e-126	1.75981e-124	5.15036e-126	3.33219e-125
R IFJa	3.07728e-124	3.94722e-115	7.81112e-120	7.63969e-123	3.10283e-122	2.76065e-121	2.70281e-123	2.55046e-113	3.33525e-103	7.6591e-126	5.15036e-126	9.04152e-126	1.50867e-112	1.18223e-69	7.31822e-55	3.90659e-118	8.72911e-122	2.09412e-124	1.46676e-122	1.00291e-117	2.67104e-115	1.1112e-120	2.42481e-106	4.57744e-125	2.2607e-125	3.54033e-103	1.20507e-125	8.80209e-126	6.16955e-118	8.38373e-22	1.47556e-78	7.92168e-15	0.00739532	3.0429e-25	0.000920669	2.87617e-112	2.84923e-122	4.68777e-122	9.57445e-107	9.52353e-118	8.07582e-120	3.71802e-103	3.2148e-123	2.96356e-123	1.99567e-120	1.44288e-121	5.95103e-110	4.04087e-122	5.41808e-118
R IFJp	5.20767e-121	2.95793e-101	2.02964e-94	9.84802e-111	2.14972e-108	3.09474e-110	1.30393e-118	7.6217e-100	6.63859e-73	1.80974e-125	5.15036e-126	4.60935e-107	8.02286e-90	3.03497e-57	1.37955e-63	2.29346e-108	5.44318e-124	3.26901e-122	1.18428e-116	1.26775e-104	1.10689e-96	1.14167e-105	2.21847e-89	1.80546e-116	2.28158e-99	1.93951e-08	7.70967e-115	5.42924e-101	2.7329e-124	0.0247105	3.86355e-76	0.131892	1.06769e-06	1.99568e-66	0.0344669	1.54747e-100	9.24413e-99	1.80427e-112	4.08493e-84	8.15277e-97	1.31623e-96	1.90021e-69	4.16159e-122	1.41059e-117	3.41176e-120	5.15036e-126	3.71568e-106	2.94017e-121	1.59231e-116
R IFSp	4.44758e-123	7.39743e-98	2.49291e-97	5.28327e-110	1.63114e-109	7.53313e-113	3.17896e-120	1.24309e-97	8.38364e-85	1.83294e-125	1.27486e-125	3.44455e-124	5.62393e-84	1.57893e-107	9.23547e-90	3.42791e-107	1.15785e-121	6.60853e-125	1.0255e-117	7.48515e-106	3.41972e-100	3.22025e-111	2.22269e-84	5.89233e-125	1.12639e-115	2.03522e-66	1.20507e-125	4.20044e-125	5.99531e-125	4.44122e-87	6.93343e-120	7.38526e-42	1.51954e-53	1.94252e-107	5.25973e-60	5.03105e-101	1.21804e-109	4.27965e-115	1.70028e-86	8.09033e-101	2.47302e-105	5.21147e-66	6.55257e-112	3.06688e-99	3.21144e-113	4.32173e-122	4.76003e-92	1.873e-120	1.86645e-111
R IFSa	2.87975e-118	7.0639e-89	3.3315e-113	1.78142e-113	1.4892e-116	1.58453e-108	1.74501e-114	9.67843e-22	0.00020275	5.15036e-126	5.15036e-126	1.03344e-119	5.16365e-111	5.97706e-77	1.51068e-87	5.12444e-108	2.66862e-120	5.36969e-109	1.07465e-120	5.99358e-94	8.97879e-86	1.72504e-97	4.30156e-41	1.48591e-120	5.15036e-126	1.50741e-18	1.26478e-119	2.84354e-115	3.27954e-109	9.03858e-84	7.33652e-06	7.05795e-14	2.94532e-97	1.76116e-06	1.99014e-76	2.44848e-45	5.17286e-126	5.15036e-126	1.34165e-68	4.91934e-80	6.45749e-120	2.49797e-124	5.15036e-126	5.15036e-126	5.15036e-126	5.15036e-126	3.15114e-111	1.59041e-123	1.15142e-114
R p9-46v	1.4831e-110	1.69353e-29	3.87267e-48	2.77723e-68	3.37865e-58	1.3135e-45	2.19381e-75	6.83201e-25	7.12202e-13	1.19022e-114	2.9286e-120	6.59253e-79	1.24261e-26	6.46663e-123	2.1868e-125	1.43519e-36	3.50448e-78	1.35831e-71	4.77178e-52	7.26082e-25	5.25049e-28	4.38198e-58	2.80356e-19	6.23738e-118	1.16445e-82	0.968777	1.41188e-111	1.14207e-69	5.15036e-126	6.37548e-16	1.99514e-68	1.72388e-111	0.000257819	2.16392e-119	3.60028e-43	2.04132e-49	3.02057e-65	1.92354e-115	3.67375e-40	2.15139e-47	3.76435e-65	3.50784e-31	2.44389e-104	1.15782e-120	1.12244e-103	3.14521e-125	8.62873e-46	1.23828e-61	3.84511e-52
R 46	5.48652e-121	8.17844e-75	1.90082e-120	5.72775e-116	7.2967e-115	3.7322e-98	1.74617e-112	1.45648e-11	0.000719541	5.15036e-126	1.15918e-125	1.89942e-114	1.74905e-113	1.20867e-125	6.25873e-126	8.69006e-94	5.46046e-91	3.3126e-80	5.01415e-109	5.44557e-76	2.96605e-73	1.6532e-91	2.68315e-34	4.19006e-123	5.19675e-126	8.49624e-40	5.15036e-126	5.38524e-121	5.15036e-126	2.37549e-36	1.49329e-27	7.51172e-106	5.9092e-64	0.0944072	2.35856e-13	1.76662e-41	5.15036e-126	5.15036e-126	2.33864e-81	5.36923e-85	5.12676e-122	1.40795e-125	5.15036e-126	5.15036e-126	5.15036e-126	5.15036e-126	4.87135e-109	6.99275e-107	1.03298e-104
R a9-46v	1.32882e-101	4.43604e-08	4.46827e-36	1.8058e-47	1.31193e-65	2.39931e-40	3.3843e-39	0.000440468	6.23798e-06	1.54365e-101	3.32216e-98	3.60902e-68	1.24209e-31	1.29138e-125	5.15036e-126	2.16715e-18	1.17662e-21	4.52602e-12	9.13041e-35	3.54098e-13	7.41057e-22	5.75607e-49	0.140615	3.08342e-111	7.00533e-109	1.57098e-10	1.14121e-99	4.34397e-54	5.13848e-125	1.23351e-05	0.000259294	8.13327e-123	9.54696e-25	3.13004e-68	2.23447e-27	0.187812	1.40343e-73	1.54138e-124	0.000653568	2.73784e-06	2.82813e-43	7.30997e-28	4.41633e-99	4.05604e-122	3.71289e-97	3.11885e-114	5.71235e-08	3.54815e-22	2.01892e-10
R 9-46d	6.64483e-118	7.0935e-54	4.51973e-108	9.02413e-104	1.8643e-112	1.92205e-101	5.29929e-101	0.615301	0.658843	9.19e-126	8.61922e-117	2.7667e-122	8.15358e-103	1.48419e-125	5.72972e-126	4.38226e-86	7.70649e-59	1.7003e-64	7.47019e-103	2.62971e-84	7.7856e-98	9.49451e-106	6.20939e-20	5.8792e-122	5.15036e-126	4.37002e-121	7.23817e-126	2.92353e-122	5.62406e-124	9.05387e-06	7.56058e-08	8.21845e-125	7.06736e-24	0.87938	7.27743e-15	1.06506e-10	4.40906e-125	5.15036e-126	4.44711e-30	1.02906e-40	1.62072e-101	1.28118e-104	8.78029e-126	5.15036e-126	2.71841e-125	1.33966e-121	2.01195e-49	1.04699e-84	1.44006e-71
R 9a	4.09816e-47	2.60461e-16	0.0077843	5.82693e-10	7.80698e-21	3.79142e-42	7.45614e-45	1.9872e-09	5.78326e-23	0.898772	0.000303842	3.55172e-73	0.564269	1.49774e-112	2.24034e-89	1.08471e-09	7.34127e-05	2.91564e-64	9.78792e-16	1.49498e-33	3.74104e-49	3.0913e-73	1.83264e-16	3.21878e-92	4.06398e-33	4.91138e-119	2.1666e-99	2.20904e-93	9.38808e-63	2.5339e-124	3.49456e-95	1.60108e-125	2.81132e-120	3.6534e-109	8.68491e-126	7.26828e-15	0.00228191	5.06157e-25	6.29027e-08	3.30791e-22	6.43557e-13	0.0072352	5.79379e-13	2.07399e-07	0.0465098	6.84218e-05	0.779994	0.0999349	0.000775601
R 10v	1.26927e-20	4.01601e-60	6.93154e-05	1.94496e-12	1.41933e-11	1.16692e-36	3.66583e-40	1.46352e-105	1.0009e-115	6.32888e-17	6.77463e-25	0.110109	0.446634	1.29839e-42	1.03954e-17	3.59905e-26	9.93428e-28	7.09629e-99	6.15768e-16	3.15554e-46	2.30968e-52	2.32979e-53	7.24714e-83	1.27102e-64	2.9405e-52	2.40594e-41	4.85589e-56	1.32012e-51	4.10389e-09	5.15036e-126	5.55824e-126	1.72643e-73	5.15036e-126	5.59319e-125	8.1164e-126	2.56588e-91	0.885426	2.6049e-47	8.55237e-73	1.55166e-83	3.20322e-38	0.00894964	9.02426e-41	6.70711e-87	1.07714e-23	3.29131e-25	5.90522e-35	3.21497e-13	1.77058e-28
R a10p	2.09722e-81	8.34521e-10	1.46511e-26	2.34157e-36	5.0021e-52	3.47312e-34	4.28193e-32	0.224946	0.913295	7.22574e-55	2.73735e-47	1.99266e-49	1.62619e-19	1.0305e-123	1.055e-124	9.01792e-12	1.40741e-08	8.65674e-14	8.69115e-24	4.41023e-17	6.37476e-29	1.70202e-47	0.00902197	5.18367e-97	9.96037e-75	8.62187e-37	7.29824e-92	3.43006e-60	8.66455e-116	2.93666e-14	3.25263e-15	1.78151e-122	0.169154	4.99153e-70	1.69327e-67	0.072244	8.39917e-39	1.78494e-97	9.76768e-05	0.000211135	2.40723e-18	1.34602e-12	3.98443e-43	9.70208e-85	3.01841e-49	7.08278e-73	0.0347743	1.36592e-10	9.14428e-05
R 10pp	1.6182e-53	1.51197e-24	2.47276e-12	3.76932e-22	3.85783e-32	2.96137e-42	1.99306e-45	4.87666e-23	6.38954e-35	5.70352e-09	6.32156e-07	4.45527e-38	1.77833e-06	3.178e-102	3.29107e-102	9.87053e-17	5.34542e-19	1.13482e-60	4.76786e-26	2.22006e-32	1.53038e-41	3.08346e-56	1.67065e-28	5.47565e-87	1.01417e-18	4.38279e-79	2.22738e-88	1.73277e-83	2.66553e-75	3.36714e-118	3.46106e-81	6.71919e-114	2.08951e-102	1.06938e-106	4.58104e-120	2.7196e-26	5.02435e-12	1.59378e-17	2.42641e-22	2.37374e-27	1.25668e-22	1.28211e-05	0.0659437	0.588028	0.0145976	5.19468e-08	1.69258e-10	4.68129e-14	1.29789e-12
R 11l	5.92049e-101	1.17054e-15	3.10609e-39	2.13672e-56	4.04351e-69	1.6182e-53	2.3328e-52	0.056271	0.643655	4.23336e-103	4.83017e-105	2.09426e-67	1.94242e-40	1.05233e-117	1.47853e-124	2.41137e-35	1.4082e-45	5.54396e-26	6.09932e-52	1.87143e-29	1.68541e-35	5.9515e-55	0.0290397	1.14419e-106	1.12138e-102	2.86988e-10	1.92818e-79	5.07242e-53	1.70952e-122	8.68861e-19	0.0523994	1.01027e-116	8.70537e-50	1.52344e-51	4.23045e-06	5.69628e-06	6.74567e-63	1.83357e-115	3.42527e-08	3.34884e-09	8.23142e-36	1.33461e-18	9.35278e-94	2.41056e-116	6.67797e-83	1.18186e-111	3.85698e-09	6.43381e-43	4.44688e-24
R 13l	2.20607e-104	8.56786e-62	1.37079e-82	5.58769e-91	3.41318e-95	1.04985e-82	1.39805e-84	6.57046e-39	1.86282e-28	1.55894e-117	2.282e-121	1.2882e-79	2.01397e-81	1.49435e-74	5.00144e-57	5.51088e-82	3.2338e-95	7.82153e-82	2.35465e-91	4.73886e-70	5.44742e-61	6.62667e-71	3.23714e-38	7.0787e-110	1.50022e-105	0.421399	1.91494e-86	7.09594e-79	1.27411e-69	1.16169e-12	4.18022e-29	2.30302e-27	6.58142e-10	7.54668e-38	0.000686577	1.96637e-47	2.54093e-112	6.64483e-118	1.37269e-56	1.11812e-59	7.76943e-91	1.27717e-88	2.01044e-109	3.42178e-97	5.14728e-113	8.62644e-113	1.60924e-71	1.57047e-95	8.19448e-79
R OFC	7.22772e-20	7.45651e-07	0.000759333	1.16084e-08	1.27276e-11	8.16842e-14	6.40084e-16	1.75672e-12	1.02021e-12	4.35122e-06	7.86375e-11	1.47222e-09	0.0239803	2.75189e-69	1.91934e-58	1.98143e-06	7.95239e-10	3.89265e-24	4.82746e-08	5.49599e-09	8.06809e-14	7.52358e-21	1.65513e-10	5.59215e-49	0.000705147	2.52177e-07	6.70642e-17	1.30817e-19	2.16112e-45	2.91499e-68	7.41994e-46	1.1768e-92	1.75712e-60	9.80318e-106	9.13673e-93	3.85638e-19	0.00698902	3.61096e-08	1.39885e-11	4.50133e-16	1.94125e-10	0.417011	0.2613	0.0299259	0.897401	2.40686e-10	0.00583135	8.22431e-05	0.000166516
R 47s	5.69048e-87	4.68646e-50	8.4548e-38	5.82902e-51	1.80474e-60	1.08908e-88	2.37474e-87	1.41226e-56	3.41834e-81	2.003e-34	2.54821e-21	7.80958e-114	1.46259e-26	1.32371e-100	2.91033e-59	2.30615e-51	3.3536e-47	2.71588e-102	5.65254e-66	4.19307e-77	4.77258e-82	4.91163e-95	3.89107e-48	4.39062e-115	6.37045e-83	5.15036e-126	1.2095e-100	4.15007e-116	4.74598e-14	8.73524e-125	4.54052e-103	1.27968e-123	3.22657e-124	1.70597e-102	5.04526e-125	6.43016e-51	1.41678e-42	2.3813e-38	1.66806e-44	5.31108e-77	5.21968e-69	4.48146e-11	1.51284e-09	1.34494e-11	0.00823576	0.0512618	5.36021e-33	9.93999e-44	4.2729e-46
R LIPd	7.58693e-125	7.39874e-118	3.17304e-118	1.28911e-123	1.22912e-124	2.56955e-124	2.72774e-125	1.30864e-95	8.39453e-58	5.15036e-126	5.15036e-126	8.56912e-116	5.29112e-119	8.17463e-115	2.53572e-117	6.94878e-124	6.23099e-126	1.17204e-125	1.13766e-125	1.50532e-122	5.7951e-120	1.69293e-123	7.75863e-99	3.54189e-120	1.1112e-120	8.16842e-14	2.3945e-125	4.6621e-119	5.15036e-126	0.00207263	6.75106e-78	9.30898e-23	3.52685e-11	7.98478e-57	0.933333	5.38079e-104	4.25385e-124	7.89593e-126	3.23541e-100	1.2479e-100	3.69371e-115	1.00461e-115	6.64066e-126	2.6114e-125	5.15036e-126	5.15036e-126	1.17526e-121	5.24977e-126	2.55994e-125
R 6a	1.44425e-125	5.34979e-123	3.26415e-125	8.91437e-126	4.08633e-121	1.78416e-121	1.40384e-125	1.0808e-119	6.08858e-108	5.15036e-126	5.15036e-126	4.92924e-119	6.4315e-122	3.19033e-86	1.05031e-84	3.69135e-124	5.15036e-126	2.61995e-125	1.55657e-125	7.31418e-121	8.8983e-111	4.3424e-115	5.2319e-119	7.6964e-122	3.00017e-124	1.50679e-26	5.15036e-126	7.38903e-123	5.15036e-126	0.000144199	1.40062e-115	0.113513	0.000163828	2.68256e-08	1.67246e-12	1.09893e-120	5.15036e-126	5.15036e-126	1.09632e-125	1.59069e-125	5.3939e-126	5.15036e-126	5.15036e-126	5.15036e-126	5.15036e-126	5.15036e-126	5.15036e-126	5.17286e-126	5.15036e-126
R i6-8	1.84302e-110	1.5261e-13	7.73204e-18	3.0657e-47	1.04562e-23	1.90483e-15	2.35539e-43	1.37959e-49	3.64247e-47	1.85634e-63	1.25991e-77	9.55707e-46	0.0493877	1.34453e-125	6.72499e-126	6.78196e-05	1.10301e-41	4.54698e-64	1.21273e-10	0.00669072	2.43756e-05	1.67098e-27	2.27968e-22	1.27159e-117	1.82649e-13	0.134031	9.58148e-124	6.9493e-86	5.15036e-126	2.02162e-122	2.2903e-125	9.40578e-123	1.96478e-96	6.07063e-126	4.57062e-121	4.32764e-60	1.98505e-28	3.56482e-100	2.56664e-55	8.91059e-52	1.39449e-50	1.63353e-24	1.42048e-27	1.07561e-92	6.32068e-98	6.41813e-124	7.5925e-41	1.99321e-12	3.9711e-27
R s6-8	1.61665e-83	0.300205	0.00773561	3.30393e-15	1.93559e-11	1.42908e-07	3.10585e-18	8.82439e-07	6.08069e-17	1.0709e-07	0.00151049	7.90883e-60	0.0577547	6.27268e-126	5.16533e-126	0.00195328	0.0981383	4.2077e-20	0.318601	0.846238	0.000574269	1.8151e-23	0.0671455	2.11457e-109	3.16668e-39	7.37102e-92	3.30946e-117	6.48421e-82	5.15036e-126	6.26746e-120	2.54761e-114	5.15036e-126	2.63607e-99	3.33219e-125	1.22076e-125	2.10403e-10	4.0871e-08	2.80699e-107	2.48007e-08	3.07165e-15	5.52825e-18	0.887347	0.411302	2.7461e-110	1.1953e-50	4.15278e-76	0.459185	2.22617e-07	0.148382
R 43	2.30775e-124	4.25945e-125	5.15036e-126	5.37751e-126	7.5664e-126	5.68885e-125	7.05354e-126	5.87054e-126	6.44147e-126	5.15036e-126	1.85708e-125	2.42786e-125	7.38315e-126	4.21524e-101	1.22291e-58	6.37736e-125	1.43741e-109	3.26415e-125	1.27018e-124	4.17701e-122	1.1172e-123	6.18356e-125	4.23684e-123	5.17286e-126	5.15036e-126	2.18133e-80	8.44391e-122	7.7617e-126	2.31075e-55	0.0117908	1.01878e-30	1.06744e-31	0.0457476	0.581029	1.11919e-05	3.49318e-125	5.15036e-126	5.15036e-126	1.15199e-125	5.15036e-126	5.15036e-126	5.15036e-126	5.15036e-126	5.15036e-126	1.94966e-125	1.6583e-116	6.16346e-125	1.6263e-123	1.41563e-120
R OP4	4.77617e-122	1.20149e-125	5.15036e-126	5.47249e-126	2.66478e-125	1.41158e-124	1.20867e-125	5.15036e-126	5.15036e-126	6.81148e-126	2.01687e-121	7.01374e-123	1.36573e-125	1.44064e-80	8.4225e-10	2.20804e-125	3.49925e-117	8.46293e-126	1.27968e-123	8.44253e-123	1.02681e-123	1.04732e-124	9.10944e-126	6.42698e-126	3.21467e-124	8.42057e-69	7.81914e-121	7.50337e-126	9.87519e-84	4.85047e-29	2.64679e-79	1.79758e-25	6.22787e-31	3.67465e-26	2.02147e-08	5.44308e-126	5.15036e-126	8.1626e-125	5.15036e-126	5.15036e-126	5.15036e-126	5.47807e-126	5.15036e-126	4.69761e-124	2.96356e-123	6.99559e-114	6.27268e-126	1.7047e-124	6.2469e-125
R OP1	9.06077e-115	2.50772e-125	1.00342e-124	2.0642e-124	1.56987e-119	3.90387e-115	2.62602e-119	5.15036e-126	5.15036e-126	9.59416e-118	1.85919e-100	1.12095e-109	5.37773e-118	1.51203e-85	4.50322e-14	8.52808e-114	2.08403e-100	2.45658e-123	9.13145e-106	1.84964e-110	3.46837e-113	6.57417e-117	8.56697e-126	6.72499e-126	1.30538e-106	8.26164e-77	1.76164e-119	2.36672e-124	1.88795e-99	1.13614e-101	3.63252e-116	8.68214e-40	2.55436e-103	2.07614e-79	2.23941e-66	8.13533e-126	7.27245e-126	5.50246e-117	5.3939e-126	5.15036e-126	5.15036e-126	5.23133e-126	1.39244e-124	4.3864e-111	4.27441e-116	4.5479e-105	5.15036e-126	2.24456e-112	3.49274e-121
R OP2-3	2.63733e-125	2.20159e-125	5.66575e-126	5.23133e-126	8.29814e-126	2.48409e-125	1.00247e-125	5.15036e-126	5.15036e-126	1.14552e-124	2.591e-120	4.96964e-123	9.41372e-126	1.16724e-116	1.3189e-68	1.69852e-125	1.08483e-119	9.74065e-126	1.85764e-124	1.61421e-123	9.68088e-125	1.89117e-124	8.93927e-126	5.15036e-126	1.73479e-124	3.4731e-106	1.99087e-124	1.73327e-125	4.49602e-104	8.36755e-89	7.59787e-117	1.55678e-80	5.98859e-91	8.87443e-79	7.33916e-69	5.15036e-126	5.15036e-126	1.53182e-125	5.15036e-126	5.15036e-126	5.15036e-126	8.78029e-126	5.3709e-126	6.53985e-123	3.80778e-122	3.63885e-114	1.82688e-125	2.09412e-124	6.55907e-124
R 52	8.24765e-125	4.11698e-121	8.13533e-126	4.05831e-125	2.90488e-124	8.10633e-122	2.15764e-123	4.30378e-125	1.3573e-125	2.61995e-125	7.17167e-122	4.13524e-117	2.205e-123	1.75981e-124	2.16372e-113	8.91528e-119	9.55711e-105	3.31438e-121	4.80301e-119	5.83446e-116	6.47458e-118	1.11958e-120	1.36906e-117	5.15036e-126	8.31589e-126	4.63404e-77	2.12408e-124	2.67455e-125	4.56476e-101	3.59578e-46	4.00413e-96	2.57793e-109	1.75492e-45	3.58714e-72	5.14912e-53	6.7009e-125	5.15036e-126	5.15036e-126	2.13696e-125	5.32761e-126	5.15036e-126	6.004e-126	6.32667e-126	5.19172e-125	1.91182e-122	4.58588e-112	9.07046e-124	1.04065e-116	8.36843e-117
R RI	2.06654e-125	6.29769e-126	5.15036e-126	5.15036e-126	5.24392e-126	6.32667e-126	5.15036e-126	5.15036e-126	5.15036e-126	8.78029e-126	7.52913e-124	1.2383e-124	5.20357e-126	1.90488e-118	5.09005e-67	5.15036e-126	6.16061e-123	5.37751e-126	8.41447e-126	2.15822e-125	1.45274e-125	6.74124e-126	5.70946e-126	5.15036e-126	5.94597e-126	1.34451e-95	2.55119e-125	5.15036e-126	2.19665e-103	5.05445e-72	8.06737e-111	7.5242e-85	3.14784e-76	1.10101e-76	4.30226e-58	5.15036e-126	5.15036e-126	5.29274e-126	5.15036e-126	5.15036e-126	5.15036e-126	7.96361e-126	5.15036e-126	2.16949e-124	5.01355e-122	4.39062e-115	7.45627e-126	6.75678e-126	2.435e-125
R PFcm	2.11866e-123	9.53252e-126	5.17286e-126	7.35219e-126	2.54268e-125	4.08615e-122	1.37294e-124	1.2323e-125	6.49213e-125	5.15036e-126	1.12299e-125	2.72553e-122	1.20149e-125	1.64701e-112	1.00495e-74	3.25028e-120	3.65368e-102	1.38705e-123	2.61005e-120	8.60092e-116	9.07797e-118	1.05868e-120	2.3408e-123	5.15036e-126	5.15036e-126	1.01885e-62	1.84435e-125	5.26029e-126	5.60623e-84	0.0149372	2.23739e-57	2.85767e-42	0.00695144	0.00324774	0.490911	2.49797e-124	5.15036e-126	5.15036e-126	5.15036e-126	5.15036e-126	5.15036e-126	5.15036e-126	5.15036e-126	5.15036e-126	5.15036e-126	1.89063e-122	5.15036e-126	1.10333e-121	2.4958e-121
R PoI2	2.87998e-125	2.37027e-125	5.15036e-126	5.15036e-126	5.15036e-126	4.37904e-125	1.56591e-125	5.15036e-126	5.66575e-126	5.15036e-126	5.15036e-126	1.69892e-123	5.58711e-126	5.0088e-106	1.01521e-77	2.59317e-125	2.5519e-124	1.49451e-125	1.04135e-125	1.07037e-122	9.90542e-123	3.53419e-124	1.06158e-123	5.15036e-126	5.15036e-126	7.5947e-72	1.74551e-125	8.25334e-126	3.93331e-106	0.0023701	2.19738e-62	9.21891e-42	0.144411	2.90046e-09	0.404982	1.63739e-124	5.15036e-126	5.15036e-126	5.15036e-126	5.15036e-126	5.15036e-126	5.15036e-126	5.15036e-126	5.15036e-126	5.15036e-126	6.21418e-126	5.15036e-126	5.9114e-126	1.33648e-125
R TA2	2.2652e-120	1.18672e-125	7.89593e-126	8.31589e-126	1.57053e-125	3.54081e-125	1.02918e-125	5.67606e-126	1.058e-125	1.36996e-125	4.08628e-124	2.62602e-119	5.68885e-125	9.78157e-112	6.89491e-63	6.60853e-125	1.55592e-123	8.05232e-126	3.60095e-125	2.60683e-124	7.40311e-125	3.18874e-125	8.67112e-125	5.15036e-126	1.40175e-124	2.9868e-45	3.76639e-123	8.1164e-126	6.05675e-105	1.40308e-43	8.66769e-97	2.08149e-66	8.54418e-41	7.67173e-76	9.32821e-37	8.72977e-126	5.74571e-126	3.19898e-125	1.26278e-125	6.27268e-126	5.54696e-126	5.94274e-124	1.94417e-125	4.19269e-122	2.64903e-120	4.61746e-118	4.31567e-124	3.03949e-125	2.59819e-124
R FOP4	1.84884e-123	1.32859e-108	5.99394e-126	1.66164e-124	4.63142e-123	5.4394e-120	1.43458e-123	2.3344e-73	8.76814e-61	5.15036e-126	5.15036e-126	5.36097e-125	3.32202e-125	7.12866e-104	2.60459e-114	8.96076e-123	9.34907e-114	1.90893e-105	6.25485e-124	8.80158e-112	1.23137e-109	1.75785e-114	6.41861e-71	9.38543e-126	5.15036e-126	1.11253e-94	5.27172e-123	5.20909e-124	4.12899e-102	4.72359e-91	4.5483e-15	7.96843e-37	2.77591e-99	5.81618e-55	3.57884e-80	1.76697e-71	5.15036e-126	5.15036e-126	2.61886e-101	9.46637e-119	5.24977e-126	1.28717e-125	5.15036e-126	5.15036e-126	5.15036e-126	9.04152e-126	7.48182e-119	1.56349e-124	4.72538e-117
R MI	8.283e-124	2.00304e-115	9.35911e-126	6.99519e-125	2.58472e-125	7.92527e-123	8.6255e-124	2.78349e-90	3.10581e-77	5.15036e-126	5.15036e-126	5.30217e-125	2.2903e-125	2.87633e-100	3.03369e-106	1.51638e-123	1.11226e-116	2.80364e-112	4.72342e-125	1.11411e-115	7.85507e-117	3.28165e-119	3.65774e-82	2.49161e-125	5.15036e-126	2.24201e-106	1.03344e-119	4.83981e-125	2.81941e-67	6.63292e-79	3.01835e-11	9.72195e-42	1.06712e-84	7.56519e-37	6.12449e-64	8.69775e-82	5.15036e-126	5.15036e-126	5.4547e-106	2.34281e-120	5.29814e-126	1.13441e-125	5.15036e-126	5.15036e-126	5.15036e-126	5.61059e-125	4.8388e-119	7.93704e-125	5.60165e-118
R Pir	1.20211e-120	3.91757e-120	9.97799e-123	9.75871e-122	4.41449e-120	9.14352e-118	1.10231e-118	1.13418e-123	5.28452e-124	1.26684e-121	2.06423e-120	2.02546e-116	2.65367e-118	2.35049e-114	9.82552e-85	2.83264e-117	8.2823e-114	2.71254e-123	6.10265e-117	3.80422e-115	4.69681e-113	2.46151e-117	1.05801e-118	2.54296e-124	1.24196e-122	1.53379e-73	8.28774e-123	8.82451e-125	2.03206e-93	1.19085e-78	9.66548e-117	7.4445e-76	4.42568e-81	8.98265e-80	2.21005e-67	6.06649e-121	8.13594e-125	3.15677e-124	4.29975e-124	1.79796e-124	1.12928e-124	1.89004e-123	3.63206e-123	1.6543e-115	1.45852e-120	5.96927e-111	1.27164e-121	1.64182e-118	4.81362e-117
R AVI	8.13167e-124	6.61582e-64	8.76574e-110	6.57626e-112	4.74218e-110	2.07755e-104	3.57102e-113	5.62335e-43	5.46816e-51	1.21668e-125	2.85028e-125	8.87541e-124	7.34761e-98	4.50005e-122	3.18874e-125	1.04985e-82	1.28391e-83	5.83249e-91	6.63975e-102	4.52629e-80	5.70542e-83	9.9358e-105	1.5621e-36	7.5426e-126	5.33652e-126	6.82e-112	4.69152e-121	1.22995e-123	1.1172e-123	0.00228928	8.57254e-23	3.6411e-118	3.20701e-19	4.03055e-25	3.28641e-11	5.47675e-41	9.62703e-120	6.88733e-126	2.352e-51	1.07903e-83	7.31296e-111	1.03919e-75	1.17608e-125	5.15036e-126	6.18363e-115	2.80121e-121	3.49722e-63	4.85848e-97	8.13503e-74
R AAIC	1.07156e-102	2.84255e-47	1.253e-79	2.88481e-79	2.08037e-77	1.11012e-75	2.84133e-76	2.1417e-38	5.90933e-58	1.19832e-76	1.36609e-64	3.79271e-93	3.49023e-62	5.83645e-122	4.59813e-120	9.06253e-54	6.87283e-31	4.83142e-69	3.34167e-62	1.65854e-63	3.32891e-64	9.75569e-77	5.50279e-39	2.59538e-118	1.15882e-108	3.27569e-116	1.84369e-101	3.7099e-108	9.81578e-61	3.76891e-71	1.05699e-85	3.03458e-122	5.78265e-81	1.54949e-77	3.89132e-103	3.0827e-37	1.39541e-95	8.35816e-115	5.00653e-46	1.01521e-77	2.74417e-93	1.85095e-45	3.51534e-81	7.41373e-100	9.18642e-47	1.31883e-20	5.8707e-36	2.61781e-46	7.98489e-37
R FOP1	2.32186e-122	3.75169e-122	5.94597e-126	1.41697e-125	1.10865e-124	4.89789e-123	1.54658e-124	7.6679e-124	1.64405e-121	5.15036e-126	5.29814e-126	1.36175e-125	1.94966e-125	9.43775e-78	8.68215e-55	1.7724e-124	1.85635e-110	7.50686e-121	9.65264e-124	5.74921e-118	1.86993e-118	2.06206e-121	6.58583e-110	9.276e-126	5.15036e-126	1.68517e-98	6.47458e-118	1.09632e-125	2.63694e-35	4.1412e-44	0.570634	2.54628e-09	3.62631e-42	5.01146e-30	9.49438e-48	1.87679e-118	5.15036e-126	5.15036e-126	7.41984e-124	5.28362e-126	5.15036e-126	5.7715e-126	5.15036e-126	5.15036e-126	5.15036e-126	1.77486e-119	3.32202e-125	8.95004e-125	4.02073e-120
R FOP3	3.14453e-123	2.24547e-119	1.03504e-125	6.10012e-125	1.14929e-124	3.49695e-122	3.29918e-123	6.4295e-117	2.16883e-114	5.15036e-126	5.61563e-126	4.04087e-122	1.12928e-124	2.42726e-99	5.35494e-89	1.14518e-120	3.32103e-104	1.97048e-117	2.54834e-122	4.67508e-115	2.64379e-116	1.94879e-117	3.60112e-104	8.56697e-126	5.15036e-126	1.88932e-69	1.00291e-117	1.84211e-123	5.39784e-39	1.45828e-35	0.0135829	1.16126e-22	1.19146e-37	3.8894e-23	8.10241e-33	6.13212e-108	5.15036e-126	5.15036e-126	2.7355e-122	3.2095e-125	5.15036e-126	5.1591e-126	5.15036e-126	5.15036e-126	1.11989e-125	2.79538e-118	1.45254e-124	4.81186e-122	5.5931e-114
R FOP2	6.17788e-109	2.75572e-125	1.14552e-124	6.65332e-124	1.46319e-118	1.59361e-118	7.80921e-123	5.15036e-126	6.57572e-126	9.50196e-126	1.5357e-124	3.15707e-116	2.22067e-119	1.52264e-26	0.736896	9.48481e-120	2.81831e-119	5.9733e-125	3.83959e-117	6.07702e-116	4.06472e-115	9.81074e-118	1.6203e-124	4.84304e-123	2.82865e-122	3.27464e-41	3.19468e-104	1.68471e-119	4.34125e-73	8.01822e-07	3.90575e-51	0.436445	2.98288e-05	0.0311137	2.32718e-05	1.63905e-125	5.15036e-126	2.75147e-124	6.08544e-126	5.15036e-126	5.15036e-126	5.15036e-126	5.15514e-126	3.26415e-125	8.60922e-125	3.65563e-122	5.15036e-126	2.60683e-124	1.64323e-124
R PFt	2.99556e-110	3.54081e-125	1.69105e-119	1.46965e-121	7.80958e-114	1.10632e-118	1.9246e-123	1.35336e-124	2.96127e-120	8.54149e-126	5.46469e-126	2.82525e-106	2.41652e-109	3.0052e-08	2.73999e-06	1.28891e-122	5.23133e-126	8.18992e-125	5.05846e-124	1.31029e-121	7.48182e-118	3.10718e-117	6.39406e-124	2.36316e-117	2.20261e-106	1.70067e-32	3.04108e-109	1.62185e-105	1.7749e-113	0.209087	6.49717e-40	3.7434e-12	0.80093	0.87634	4.34298e-18	3.27343e-124	1.56117e-125	3.58954e-122	1.2399e-125	6.05661e-126	1.01102e-125	5.15036e-126	5.87054e-126	4.82311e-125	5.15036e-126	5.15036e-126	5.15036e-126	5.4553e-126	5.15036e-126
R AIP	7.56966e-117	7.35135e-125	1.48045e-120	4.15915e-123	8.44391e-122	3.13333e-124	9.01355e-126	2.52009e-116	2.45914e-97	5.15036e-126	5.15036e-126	5.22284e-113	1.50099e-119	8.47436e-35	1.20134e-14	7.5664e-126	5.15036e-126	3.03949e-125	5.28738e-126	3.0483e-125	8.87541e-124	1.0654e-123	3.37948e-118	3.28774e-116	1.26685e-117	7.06243e-21	3.02266e-118	2.02068e-107	3.50469e-125	5.02997e-12	2.53244e-21	4.13595e-07	1.27112e-25	0.91899	3.48688e-37	2.72885e-120	3.51705e-125	1.40656e-124	1.50532e-122	8.65747e-124	2.82235e-124	5.18337e-126	5.15036e-126	5.84403e-126	5.15036e-126	5.15036e-126	5.15036e-126	5.15036e-126	5.15036e-126
R EC	2.00174e-73	7.93606e-71	1.12566e-49	1.82693e-64	3.31686e-50	4.1153e-57	5.39269e-68	1.49256e-103	1.06635e-110	3.412e-16	7.09378e-11	5.58172e-17	3.52792e-31	3.1172e-111	1.14337e-66	7.13426e-50	1.16346e-53	1.47789e-95	7.28317e-41	4.81813e-54	2.83167e-56	1.99251e-61	9.81443e-89	3.57713e-100	0.0306093	1.05706e-13	4.44575e-103	4.98756e-73	2.87875e-116	6.24559e-126	6.46908e-126	6.96728e-100	5.29274e-126	2.2912e-124	4.89789e-123	1.01584e-105	1.53136e-39	4.38832e-25	6.70014e-96	2.75777e-96	1.0728e-72	6.88622e-39	1.87479e-05	0.678813	2.39451e-26	4.73673e-49	2.5543e-69	1.88824e-40	1.40506e-56
R PreS	1.07074e-125	7.60841e-109	1.42092e-120	5.48169e-122	1.07612e-117	1.03937e-113	2.32006e-117	7.79562e-119	3.09786e-121	3.98277e-109	7.71843e-91	9.39322e-88	8.9947e-111	5.15036e-126	2.40289e-125	1.30492e-108	1.31042e-101	4.61872e-122	6.9272e-108	1.41917e-104	1.04244e-103	2.19412e-110	7.42372e-113	1.71667e-124	5.78081e-78	1.20281e-69	1.68191e-125	9.40418e-122	9.16245e-126	5.15036e-126	5.15036e-126	2.13696e-125	1.35299e-125	5.99394e-126	8.48903e-126	1.36906e-117	2.89054e-118	1.63196e-123	1.75952e-116	6.41794e-123	3.82068e-121	1.10641e-99	7.40074e-94	3.65232e-104	7.98278e-114	8.49222e-119	6.56447e-108	1.90215e-101	2.03481e-105
R H	8.45012e-107	1.92639e-112	7.80777e-94	1.90218e-104	9.86367e-93	8.78592e-97	4.18626e-101	5.01011e-125	2.84163e-125	3.66383e-51	4.55095e-27	3.91497e-55	2.08834e-76	3.546e-121	2.2316e-69	3.39034e-94	2.53267e-87	5.93286e-121	1.59786e-78	9.62909e-95	3.81889e-96	1.34962e-102	1.84934e-118	6.20481e-121	8.08806e-13	9.7094e-60	6.99133e-116	2.29846e-106	2.26243e-115	5.15036e-126	5.15036e-126	3.05085e-114	5.22008e-126	5.62051e-126	7.20012e-126	2.43859e-123	6.53671e-87	4.718e-62	1.34204e-122	1.0778e-124	1.05392e-115	1.25241e-87	5.12788e-43	4.85898e-15	7.90126e-51	2.10535e-59	9.77057e-110	4.87318e-78	4.80507e-93
R ProS	5.15036e-126	8.72977e-126	5.15036e-126	5.15036e-126	5.15036e-126	5.15036e-126	5.15036e-126	6.32667e-126	1.07074e-125	5.52097e-126	1.15358e-121	5.59042e-123	5.15036e-126	5.24703e-125	4.99702e-108	5.15036e-126	2.19297e-124	5.1591e-126	5.15036e-126	2.10274e-125	3.0483e-125	9.71419e-126	2.27563e-125	5.37751e-126	7.16934e-120	6.67029e-99	5.15036e-126	5.15036e-126	8.31589e-126	4.11475e-118	5.15036e-126	9.42807e-96	3.83484e-118	5.04997e-104	6.41648e-104	2.86074e-125	5.28362e-126	8.72977e-126	2.89434e-124	5.70946e-126	7.01591e-126	3.09751e-120	8.03024e-126	3.59272e-123	5.0282e-125	3.49318e-125	6.74758e-125	1.48419e-125	8.07845e-125
R PeEc	2.04349e-99	1.88007e-111	2.60158e-100	1.32062e-105	1.28554e-94	2.34817e-103	3.83075e-114	2.38974e-117	4.44749e-113	2.6547e-105	1.33042e-110	8.75625e-76	6.62382e-88	4.69739e-80	1.2316e-17	5.20235e-107	3.20847e-118	6.16336e-124	1.14826e-106	4.59832e-106	4.23778e-99	8.4109e-104	1.66441e-116	4.50944e-110	1.16336e-54	3.98576e-18	2.11729e-115	1.15649e-111	3.53983e-112	2.18544e-101	9.51313e-125	6.62723e-25	4.66444e-106	5.4189e-110	9.1745e-70	2.26021e-117	4.69181e-110	3.01198e-96	7.24331e-115	7.59428e-119	1.77354e-115	1.84409e-109	8.87443e-79	7.80065e-55	2.37905e-113	1.71317e-120	1.56987e-119	7.39686e-113	2.61481e-116
R STGa	4.52473e-86	5.32012e-122	3.12974e-115	4.88503e-116	1.83073e-114	1.51837e-118	6.18579e-119	3.67163e-123	5.28093e-122	1.09942e-97	5.24931e-69	1.17526e-121	5.47758e-110	1.08098e-12	4.15476e-11	7.53762e-118	1.51241e-107	4.99462e-125	3.06151e-111	7.53762e-118	7.31418e-121	4.67402e-121	7.44469e-123	5.33212e-114	2.3775e-100	1.58953e-120	1.00599e-97	4.72342e-125	1.34995e-25	1.34934e-70	3.8184e-66	1.42226e-06	2.58378e-69	8.6769e-24	1.91605e-35	3.99957e-119	9.68042e-103	4.39418e-44	2.16482e-116	2.87549e-121	2.13339e-116	6.73153e-88	3.81184e-101	2.19914e-48	1.99134e-46	3.25609e-39	5.99848e-107	1.7391e-110	4.31037e-109
R PBelt	4.5784e-124	1.02345e-125	5.1591e-126	5.36053e-126	1.31635e-125	4.37904e-125	9.56128e-126	5.15036e-126	5.15036e-126	6.58656e-125	9.53606e-119	6.40292e-118	1.83887e-125	4.19174e-118	1.00988e-64	2.61632e-124	1.06812e-117	9.50196e-126	3.04447e-124	1.33736e-122	2.33088e-125	2.13696e-125	1.10703e-125	5.15036e-126	1.54552e-122	3.11545e-64	2.45093e-125	1.11989e-125	1.13048e-114	1.48437e-79	6.52976e-113	1.05976e-89	1.14144e-80	2.07691e-100	4.43614e-71	5.15036e-126	5.62051e-126	4.47038e-125	7.89593e-126	5.15036e-126	5.15036e-126	1.57467e-124	3.22055e-125	1.42544e-118	6.97611e-117	1.32891e-114	8.641e-125	1.50562e-123	1.48375e-123
R A5	2.44059e-98	6.28365e-126	1.80206e-123	5.43015e-123	1.32431e-117	1.91975e-119	2.52889e-123	5.16533e-126	5.15036e-126	8.85893e-116	7.69315e-91	1.42171e-121	1.16845e-114	4.35043e-45	0.00153263	2.04616e-119	1.38774e-107	9.88589e-126	9.87469e-114	1.04269e-118	9.20516e-124	1.09304e-123	6.93936e-126	1.27891e-125	1.38152e-103	7.79255e-80	6.28441e-118	8.18197e-126	4.12387e-84	2.32485e-92	5.68709e-107	6.4719e-25	1.91215e-96	3.52181e-91	5.02195e-64	1.29914e-125	1.14297e-119	6.62146e-76	3.26415e-125	5.6827e-126	4.18628e-125	1.9725e-106	6.77787e-115	9.51423e-66	7.32508e-64	1.38899e-69	2.55692e-118	1.78785e-113	3.59891e-114
R PHA1	2.88745e-123	1.89379e-111	1.48446e-119	3.97605e-120	6.56021e-111	3.95667e-113	6.81201e-121	5.2319e-119	2.31371e-119	5.11873e-101	4.89283e-75	3.27468e-63	3.43694e-109	1.36652e-123	4.28646e-87	2.18486e-114	1.9195e-112	2.82235e-124	8.19658e-116	1.17341e-111	4.9619e-104	8.25685e-108	3.60496e-117	3.92158e-121	2.79398e-25	1.3907e-23	7.38315e-126	1.68757e-120	5.49798e-125	5.22008e-126	5.15036e-126	2.30633e-80	5.15036e-126	5.59042e-123	6.68531e-123	1.67936e-117	4.52576e-110	1.92183e-107	6.34076e-113	6.95928e-120	1.65915e-110	5.54544e-82	1.50277e-56	5.75078e-43	2.39063e-109	4.24641e-114	3.9831e-99	4.37468e-105	1.27557e-111
R PHA3	4.20044e-125	1.51705e-114	2.37597e-123	6.8705e-125	1.33728e-119	3.07478e-120	1.26278e-125	3.31235e-116	1.08659e-105	4.27418e-125	4.07126e-122	1.98428e-85	2.34855e-119	6.83749e-121	1.38594e-98	6.56307e-123	5.59484e-126	5.15036e-126	2.71841e-125	1.20172e-121	1.77187e-112	9.97203e-116	2.80169e-117	3.5156e-120	1.08749e-79	1.33035e-14	5.15036e-126	4.30095e-123	6.13016e-126	2.41986e-108	5.15036e-126	3.45814e-26	1.1426e-110	1.23672e-102	3.96011e-71	1.53031e-117	3.49318e-125	1.38287e-125	1.02931e-116	9.15233e-119	1.61766e-118	2.57664e-122	4.51617e-105	1.46135e-113	6.07063e-126	5.16533e-126	2.02891e-122	1.24705e-124	5.5305e-126
R STSda	1.32812e-99	3.62765e-118	2.09411e-107	3.74987e-108	1.92254e-105	3.16212e-112	7.73548e-118	1.80131e-122	6.71045e-123	4.2358e-88	1.79602e-45	7.86541e-124	4.88469e-88	4.63837e-95	2.32842e-28	1.58218e-105	2.96271e-83	1.64948e-125	4.55178e-98	2.80607e-110	1.97808e-114	1.33901e-117	4.6006e-118	7.56279e-121	5.53072e-97	8.67112e-125	6.21418e-126	5.15036e-126	5.69927e-91	7.38315e-126	7.48385e-126	3.9336e-76	5.62051e-126	1.48848e-110	1.09304e-123	1.97069e-119	2.21948e-99	9.33389e-69	2.35591e-115	7.01374e-123	1.47834e-116	4.92701e-74	1.30009e-61	1.24773e-37	1.7227e-45	4.31572e-24	1.05433e-94	6.27589e-90	8.38698e-92
R STSdp	2.88547e-117	1.27494e-122	3.75288e-123	4.48387e-122	1.41871e-122	2.60503e-123	1.52765e-123	7.27894e-123	5.17587e-123	1.475e-120	1.95149e-96	5.15036e-126	3.99912e-116	9.59515e-64	9.8789e-15	2.46369e-118	4.01515e-97	2.4762e-125	6.4389e-115	2.21548e-120	1.63196e-123	9.30825e-125	3.93236e-120	4.25385e-124	3.09332e-125	5.15036e-126	2.48401e-123	5.15036e-126	1.24437e-42	1.35044e-73	1.9969e-50	8.3611e-71	3.71962e-55	5.20442e-15	3.67121e-65	7.93945e-118	3.64291e-119	6.3684e-100	4.69204e-115	1.55592e-123	2.5165e-124	4.60109e-97	1.14509e-121	6.36847e-115	2.11439e-70	2.0781e-40	3.05158e-104	2.26885e-108	2.92948e-107
R STSvp	7.42144e-63	1.78552e-24	1.50678e-12	1.82156e-22	8.60962e-31	3.02347e-50	1.04576e-67	6.70469e-26	4.19308e-45	2.6164e-11	0.00865993	6.60797e-111	0.127402	9.47734e-124	6.76462e-119	8.00504e-12	0.0204667	9.73285e-85	1.09543e-20	1.24839e-33	1.27787e-62	2.68864e-88	5.16348e-26	2.29614e-115	3.01676e-69	5.15036e-126	7.94321e-117	1.4166e-121	4.86098e-90	5.16853e-126	7.6115e-111	5.26029e-126	1.95549e-125	3.01892e-123	5.15036e-126	3.2313e-28	5.36347e-09	3.07847e-44	1.25946e-14	5.89061e-47	4.5344e-40	0.000142597	0.00428561	3.14425e-15	5.50761e-08	4.06232e-07	0.765795	0.00396106	0.317424
R TGd	9.64975e-47	2.0801e-93	3.39749e-40	3.65215e-53	4.38198e-58	1.01273e-94	2.22758e-96	8.09321e-112	5.13591e-119	0.0239504	0.059849	3.48265e-81	1.30803e-31	2.41352e-61	0.0482529	6.49217e-79	4.91145e-63	1.57711e-121	1.57742e-67	2.77654e-96	8.5361e-105	4.96138e-108	9.34725e-103	2.16803e-96	0.000164363	2.16203e-124	1.01954e-94	9.87515e-108	1.36028e-12	5.15036e-126	4.71529e-124	2.07129e-105	5.15036e-126	5.06996e-122	6.93936e-126	1.66352e-104	6.901e-21	0.00298798	1.01299e-91	2.81523e-106	5.29509e-77	1.76654e-16	0.00189516	4.77476e-23	0.00700256	2.09616e-06	2.39685e-60	2.18528e-54	1.33609e-64
R TE1a	0.000502446	1.20965e-27	2.07505e-05	0.848004	0.44913	4.63118e-11	3.4374e-19	2.99476e-77	6.94506e-101	7.48196e-62	4.78337e-67	3.15021e-06	4.64237e-17	1.36785e-77	0.577927	0.057098	0.029028	2.6715e-84	0.436819	3.16427e-18	6.02766e-30	5.64269e-38	8.23652e-57	5.48372e-48	7.06121e-90	4.42941e-47	7.2356e-41	1.03405e-21	4.53297e-36	5.15036e-126	5.4954e-126	4.09633e-120	5.15036e-126	5.15036e-126	5.15036e-126	2.09007e-70	1.61496e-22	7.62577e-76	3.19643e-41	1.88926e-58	2.34463e-08	4.18322e-14	1.76431e-87	3.14655e-107	6.19733e-70	7.14127e-57	3.09833e-06	0.0013552	0.0767328
R TE1p	7.32583e-70	3.72629e-18	0.14428	6.42827e-18	4.81005e-12	9.67843e-22	1.20523e-53	1.20469e-49	3.86829e-34	1.70155e-60	4.6303e-98	2.38907e-37	0.00131756	1.75135e-121	1.16067e-111	8.02866e-14	1.39297e-69	4.593e-88	6.88075e-26	8.27931e-14	2.08429e-19	7.60767e-49	2.53531e-19	3.92042e-105	0.83293	9.87959e-08	2.55362e-95	3.60963e-45	5.15036e-126	5.05358e-113	2.99482e-120	1.16452e-119	8.20611e-89	5.15036e-126	5.06023e-119	3.98395e-60	0.00876821	5.69559e-33	4.19364e-33	6.78848e-42	2.66703e-33	0.000432454	1.73183e-09	1.41908e-12	2.49001e-12	1.66956e-114	1.057e-12	1.10562e-34	2.22119e-21
R TE2a	1.36255e-58	1.16308e-32	1.86658e-05	6.83756e-21	1.12515e-32	1.29428e-51	4.71432e-60	1.78425e-39	3.65189e-49	4.55634e-06	4.10196e-05	1.36969e-58	0.106961	1.63581e-118	7.11605e-101	1.97003e-18	2.02143e-28	1.08424e-89	1.10472e-26	6.07467e-42	2.08314e-59	4.27025e-83	6.69336e-35	1.61687e-99	7.17183e-26	9.62588e-113	2.11147e-91	1.44519e-93	2.40257e-108	9.77105e-126	9.63081e-108	5.15036e-126	1.38798e-122	6.17383e-126	5.17286e-126	1.8626e-41	6.85485e-06	1.28466e-32	9.46284e-29	2.59576e-43	1.59615e-29	0.314842	3.07879e-06	2.25744e-07	0.467684	8.55627e-11	5.5982e-07	7.60385e-13	6.99592e-13
R TF	1.12184e-108	1.52978e-118	4.60136e-108	4.0064e-112	3.39992e-106	6.80226e-111	2.58159e-120	4.69703e-119	1.90238e-115	6.08919e-121	2.37821e-120	6.90578e-109	2.46073e-95	2.5044e-79	5.68944e-21	4.90407e-115	2.04246e-123	5.94597e-126	9.00919e-117	7.6439e-113	2.14203e-108	6.87578e-111	4.91675e-120	5.09024e-111	1.23079e-93	1.50847e-39	9.14638e-125	4.36362e-125	1.46261e-119	2.38556e-108	4.72342e-125	2.99644e-15	1.19384e-104	1.13644e-100	1.91883e-66	1.06993e-118	1.72963e-118	7.74692e-112	2.09488e-120	5.33929e-120	3.7346e-115	4.37349e-114	3.18903e-93	2.26922e-85	1.81759e-121	1.87669e-122	5.64706e-122	7.38635e-120	1.88702e-120
R TE2p	1.19864e-123	6.23099e-126	6.02988e-124	1.43111e-125	1.32848e-125	1.83294e-125	5.87054e-126	5.73104e-124	2.13095e-118	5.15036e-126	5.15036e-126	1.94664e-124	6.00868e-124	1.47148e-73	3.95015e-27	9.06317e-126	5.15036e-126	5.15036e-126	5.7815e-126	9.30113e-126	2.63733e-125	3.73079e-125	6.0157e-125	1.20536e-122	2.35356e-125	1.32682e-67	7.94013e-126	2.75572e-125	4.92139e-116	5.18306e-25	3.19033e-86	9.48748e-06	2.82946e-12	5.11066e-28	0.00302297	9.82838e-124	5.8046e-126	1.40795e-125	1.69205e-124	5.37956e-125	9.50196e-126	7.25288e-126	8.6626e-126	4.0042e-125	5.33547e-126	5.15036e-126	5.15036e-126	5.15036e-126	5.16533e-126
R PHT	5.12549e-115	6.06802e-109	1.61819e-117	3.4475e-117	9.74635e-112	3.73644e-110	4.19006e-123	1.28334e-66	3.1579e-30	5.15036e-126	5.15036e-126	1.72542e-121	6.82858e-108	7.59303e-96	5.87106e-91	1.67264e-115	1.60108e-125	6.98891e-123	3.32097e-124	2.78999e-109	2.32101e-97	1.17692e-107	7.14407e-81	9.55878e-118	5.2114e-126	3.64087e-30	5.15036e-126	2.82235e-124	5.3939e-126	3.07554e-16	2.39996e-36	3.30316e-19	4.10939e-50	0.0543045	7.09047e-28	2.87927e-86	5.15036e-126	5.15036e-126	8.74274e-108	3.51118e-109	3.24932e-124	6.65511e-126	5.15036e-126	5.15036e-126	5.15036e-126	5.15036e-126	7.6105e-124	2.55994e-125	4.79023e-125
R PH	2.79089e-121	5.22008e-126	9.83238e-123	1.39554e-125	5.15036e-126	5.15036e-126	5.15036e-126	7.92427e-124	5.47148e-114	5.15036e-126	5.15036e-126	6.02216e-121	3.03047e-125	3.97402e-41	0.00363615	5.15036e-126	5.15036e-126	5.15036e-126	5.15036e-126	5.15036e-126	5.15036e-126	5.15036e-126	6.74758e-125	5.9688e-117	3.46144e-109	4.06616e-76	8.46537e-114	8.14911e-118	4.27025e-83	1.14867e-08	1.01946e-50	0.322402	1.91065e-10	7.43068e-18	0.253947	1.40175e-124	4.19006e-123	4.21704e-115	1.72569e-120	7.36772e-124	1.09531e-121	6.27175e-113	8.59076e-126	8.63843e-115	2.07224e-123	5.16533e-126	5.15036e-126	5.15036e-126	5.15036e-126
R TPOJ1	6.67779e-120	1.57053e-125	1.48947e-125	8.91955e-125	2.88402e-124	2.62535e-124	1.9945e-125	1.59041e-123	8.01846e-122	5.24355e-126	4.43162e-123	5.15036e-126	2.19763e-121	4.48132e-91	2.20643e-31	1.21052e-121	5.12936e-107	5.1591e-126	6.5129e-121	1.72205e-122	1.19496e-124	4.72342e-125	1.05778e-123	1.39925e-125	5.15036e-126	9.08398e-126	5.15036e-126	5.15036e-126	1.96917e-101	3.26322e-54	7.70849e-79	1.38416e-58	1.29076e-34	3.82257e-28	2.39893e-37	4.38222e-123	6.54281e-126	1.71067e-124	1.73176e-120	3.44646e-125	1.09309e-125	4.13471e-116	2.79376e-125	1.22429e-125	1.55313e-117	3.12382e-98	6.71919e-114	1.26546e-116	2.86453e-115
R TPOJ2	3.84544e-120	5.18337e-126	6.60885e-126	2.68204e-125	8.48561e-125	1.1692e-124	6.4822e-126	3.38048e-122	3.19218e-116	5.15036e-126	2.92777e-125	6.32667e-126	1.17755e-124	4.32442e-84	1.13242e-35	6.7009e-125	2.86396e-120	5.15036e-126	6.34657e-124	2.93618e-124	4.41169e-124	1.01791e-124	2.99803e-125	5.54377e-124	5.15036e-126	3.57915e-108	5.15036e-126	5.15036e-126	2.36316e-117	7.38512e-17	1.1235e-75	8.54495e-23	0.000108077	0.00107278	0.176685	2.56739e-122	5.1591e-126	9.276e-126	9.58148e-124	1.92519e-124	1.02666e-125	9.91094e-126	5.20357e-126	5.2347e-126	5.61563e-126	1.89705e-123	1.33908e-124	5.40308e-124	3.60585e-123
R TPOJ3	6.51603e-123	6.46908e-126	7.83225e-126	1.18342e-125	2.0647e-123	4.49629e-123	6.13016e-126	3.83654e-123	5.90019e-118	5.15036e-126	4.16077e-124	1.41652e-124	5.38345e-124	1.02208e-104	1.77384e-52	4.81935e-124	2.80397e-123	5.15036e-126	6.7009e-125	4.56178e-124	1.21558e-120	7.31418e-121	1.07421e-125	3.86415e-122	1.00107e-123	8.0393e-83	5.15036e-126	5.15036e-126	1.33248e-125	2.7986e-97	2.11556e-125	2.21102e-20	9.18628e-81	5.41922e-46	3.37742e-47	1.86985e-122	5.15036e-126	6.1167e-126	8.33416e-125	5.93204e-125	1.09632e-125	1.03504e-125	1.4372e-124	1.56948e-124	5.15036e-126	1.98146e-125	2.52534e-124	1.36825e-124	6.14256e-125
R DVT	5.15036e-126	2.47198e-124	5.15036e-126	5.15036e-126	5.15036e-126	5.46073e-126	5.15036e-126	3.14389e-120	1.82648e-111	5.15036e-126	3.01939e-125	3.546e-121	5.15036e-126	5.15036e-126	5.11367e-124	5.97396e-126	5.01011e-125	5.15036e-126	5.15036e-126	2.48409e-125	9.17117e-124	1.90483e-124	1.0874e-121	1.06122e-125	2.30563e-125	5.46683e-74	5.15036e-126	5.50488e-126	5.15036e-126	1.10102e-63	5.18857e-126	3.71766e-93	1.39379e-51	1.58993e-53	9.88278e-49	2.99482e-120	5.15036e-126	5.15036e-126	2.38395e-122	5.7674e-125	5.57645e-126	5.15036e-126	5.15036e-126	5.15036e-126	5.15036e-126	5.15036e-126	5.51586e-125	5.58711e-126	5.17742e-126
R PGp	3.055e-124	3.16451e-115	1.29914e-125	1.64475e-125	6.5129e-121	7.59142e-121	7.61342e-126	8.07371e-89	1.64655e-50	5.15036e-126	5.15036e-126	9.38329e-113	3.76522e-122	4.2257e-121	2.24626e-93	4.56239e-123	7.35219e-126	5.2114e-126	8.85669e-126	8.72911e-122	2.90743e-112	1.02718e-115	1.49256e-103	1.14727e-119	2.18006e-119	1.12278e-14	5.15036e-126	3.46948e-125	5.15036e-126	1.36618e-35	5.15036e-126	2.55916e-16	6.85744e-20	3.28465e-30	6.72656e-05	2.27526e-103	5.15036e-126	5.15036e-126	1.93472e-114	9.83884e-114	2.22589e-124	1.13441e-125	5.97396e-126	5.15036e-126	5.15036e-126	5.15036e-126	3.65563e-122	8.78029e-126	6.54281e-126
R IP2	1.01628e-97	7.02997e-21	1.21464e-46	1.49437e-55	2.47655e-52	1.22464e-38	1.31844e-70	0.000384944	0.0461721	5.38345e-124	7.40311e-125	1.27637e-79	1.12809e-27	3.42334e-125	6.32667e-126	3.24396e-38	2.88501e-93	1.65103e-53	7.90946e-66	7.99675e-23	6.58249e-25	1.42457e-52	0.00311528	3.91623e-114	4.02527e-107	0.472547	2.56348e-110	1.20987e-65	5.15036e-126	0.000560965	7.94517e-22	1.31797e-112	2.40093e-39	2.4429e-101	5.4385e-15	1.23858e-20	1.21248e-92	2.54268e-125	4.19524e-24	3.33413e-26	1.03046e-70	3.67548e-59	2.52407e-121	3.13419e-125	6.5129e-121	5.15036e-126	5.97358e-54	4.13862e-80	2.72116e-64
R IP1	1.27331e-70	0.0120272	0.126718	3.51445e-10	0.00756196	0.0104194	1.27792e-30	1.08243e-21	1.92017e-12	1.08415e-53	1.39152e-85	1.62352e-16	1.09825e-08	5.15036e-126	1.1977e-125	0.538324	5.50527e-31	1.13937e-49	2.42877e-05	0.917993	0.0389832	5.59953e-18	8.12443e-05	2.83374e-108	5.03215e-05	8.19079e-27	5.28511e-112	7.61533e-34	5.15036e-126	2.81132e-121	6.14256e-125	6.30054e-124	1.12982e-97	5.15036e-126	5.18987e-124	2.02625e-42	9.58036e-06	4.76427e-66	5.52827e-25	4.89261e-32	1.87504e-34	0.238037	9.57097e-13	2.42921e-37	2.39014e-36	1.9191e-122	4.69743e-11	9.55685e-09	3.12198e-08
R IP0	1.21668e-125	3.65042e-124	7.61176e-125	5.57645e-126	6.4822e-126	6.67114e-126	5.15036e-126	7.14798e-116	1.15237e-85	5.15036e-126	5.15036e-126	4.8608e-112	4.62581e-125	4.80887e-101	4.6156e-74	5.2347e-126	5.15036e-126	5.15036e-126	5.15036e-126	5.31825e-126	1.53182e-125	6.98009e-126	3.09574e-117	3.03478e-119	2.51055e-114	1.53297e-10	5.16853e-126	5.40491e-121	5.1591e-126	2.59895e-13	2.90296e-119	0.0133625	0.0409541	9.24976e-48	0.276466	5.60435e-120	6.93936e-126	6.97013e-126	2.78486e-113	1.7923e-116	2.22796e-118	5.51919e-118	5.47249e-126	7.91004e-125	5.15036e-126	5.15036e-126	3.74422e-125	5.15036e-126	5.15036e-126
R PFop	5.13797e-123	3.50469e-125	5.19675e-126	7.7617e-126	2.31426e-125	4.59427e-124	2.8901e-125	5.59042e-123	1.26082e-116	5.15036e-126	5.15036e-126	8.8141e-121	8.13533e-126	2.99528e-61	1.52797e-26	1.04011e-124	1.72258e-124	1.3875e-124	1.30351e-125	3.7248e-123	2.52407e-121	2.94567e-122	3.34878e-120	2.75572e-125	5.15036e-126	6.44128e-47	1.73823e-120	1.07843e-122	3.24255e-79	7.75602e-25	9.12217e-06	0.275965	2.23975e-30	9.50918e-21	4.82101e-42	8.41578e-120	5.15036e-126	5.15036e-126	2.74234e-124	6.81148e-126	5.15036e-126	5.15036e-126	5.15036e-126	5.15036e-126	5.15036e-126	7.36724e-126	5.15036e-126	5.65624e-126	1.02345e-125
R PF	2.32609e-98	1.51979e-92	6.53029e-120	1.30194e-105	2.12036e-100	5.17998e-84	1.31316e-112	4.44891e-12	0.491523	5.15036e-126	5.15036e-126	3.38165e-115	3.77717e-110	1.2776e-97	9.55755e-98	8.65109e-104	7.89737e-105	7.46024e-87	5.90275e-117	3.3973e-81	3.19258e-71	1.08288e-80	8.2969e-40	6.93367e-122	5.15036e-126	3.40254e-31	6.44498e-125	2.0529e-118	9.24665e-114	2.80671e-95	1.94968e-19	2.01122e-26	3.53948e-107	5.18463e-54	7.73589e-88	2.89177e-45	5.15036e-126	5.15036e-126	2.28988e-94	1.06838e-103	8.277e-126	5.15036e-126	5.15036e-126	5.15036e-126	5.15036e-126	5.15036e-126	1.40511e-120	2.94678e-119	5.43561e-115
R PFm	1.41058e-15	3.32673e-17	6.85621e-05	1.05279e-06	1.66117e-05	9.00288e-09	0.00745277	1.02654e-32	1.25662e-35	2.4791e-38	1.99262e-43	9.70124e-64	2.38613e-24	5.15036e-126	5.15036e-126	5.22117e-23	4.85876e-19	0.469874	8.38114e-08	2.96617e-18	0.0024975	4.00488e-06	3.47516e-32	2.72839e-99	2.0738e-74	1.20386e-68	1.61042e-105	3.08962e-58	6.53026e-126	1.85128e-71	2.55909e-41	5.15036e-126	3.65385e-14	7.27894e-123	2.36862e-121	4.96254e-10	5.39381e-07	2.38699e-120	4.33062e-18	0.0030487	5.04864e-06	3.93834e-24	1.25896e-13	1.74896e-118	1.20303e-23	3.09576e-75	5.64387e-45	7.12312e-22	1.03818e-30
R PGi	6.00408e-18	1.08602e-14	0.760843	0.391774	0.0459948	0.00611603	1.75036e-27	4.57022e-42	1.22992e-62	1.3901e-08	9.08675e-24	6.82781e-19	5.42438e-19	3.18874e-125	7.20239e-91	0.184624	0.0258482	3.52507e-85	0.554479	9.22955e-07	1.31925e-18	9.02057e-35	2.96123e-36	4.5364e-98	4.34472e-33	1.48927e-93	2.35829e-124	1.48897e-89	2.54834e-122	5.15036e-126	5.15036e-126	8.25334e-126	5.15036e-126	5.15036e-126	5.15036e-126	9.761e-55	0.630032	0.286496	1.79158e-35	4.78245e-62	4.06917e-31	0.000296089	2.9868e-45	4.94673e-22	3.99699e-07	0.00325456	0.00896211	1.28921e-06	0.898668
R PGs	6.28069e-09	8.93913e-15	7.56378e-24	1.79307e-17	3.55733e-34	3.3153e-29	0.114885	0.00290054	7.16087e-08	1.47089e-25	9.27472e-29	3.53825e-08	9.30933e-71	5.15036e-126	8.85829e-125	3.18413e-51	2.31981e-39	3.17137e-09	6.99202e-37	2.02719e-34	4.11554e-15	0.150772	0.000950031	4.37165e-97	4.14885e-71	0.68347	2.87496e-117	4.01698e-22	5.15036e-126	5.15036e-126	5.15036e-126	5.15036e-126	5.15036e-126	5.15036e-126	5.15036e-126	5.67057e-13	9.69602e-13	6.76576e-18	0.00140814	2.18824e-12	1.97748e-05	1.09322e-23	1.54846e-57	9.6977e-10	7.34521e-07	5.26977e-31	1.40653e-20	1.34802e-56	1.45828e-35
R V6A	5.72514e-126	5.46469e-126	5.15036e-126	5.15036e-126	5.15036e-126	5.15036e-126	5.15036e-126	6.98009e-126	6.99956e-124	5.15036e-126	6.7242e-125	4.23684e-123	5.15036e-126	5.08875e-90	6.12397e-33	5.15036e-126	5.15036e-126	5.18857e-126	5.15036e-126	5.15036e-126	5.81696e-126	7.25288e-126	7.5426e-126	2.70281e-123	1.54658e-124	1.94022e-89	1.30284e-123	4.3336e-125	2.23697e-72	0.000666136	9.4479e-65	2.32065e-17	0.000146483	3.20116e-05	0.155681	1.2125e-125	5.15036e-126	2.13696e-125	1.20617e-121	5.5305e-126	4.80716e-125	1.51275e-118	5.88461e-126	3.89315e-123	2.94139e-123	1.03581e-121	2.5339e-124	5.15036e-126	5.15036e-126
R VMV1	5.15036e-126	5.15036e-126	5.15036e-126	5.15036e-126	5.15036e-126	5.15036e-126	5.15036e-126	5.92561e-126	6.84574e-125	5.15036e-126	1.32959e-124	1.92519e-124	5.15036e-126	4.02032e-111	9.61027e-75	5.15036e-126	6.74124e-126	5.15036e-126	5.15036e-126	5.23037e-126	5.35477e-126	5.51516e-126	5.64528e-126	8.93927e-126	2.32274e-125	5.28576e-100	5.32761e-126	5.54696e-126	8.42005e-115	3.33031e-34	3.61763e-111	1.77199e-36	3.14811e-26	1.03198e-23	4.71768e-16	3.8813e-125	5.15036e-126	6.14517e-126	2.45519e-122	7.5426e-126	7.05354e-126	1.92519e-124	5.15036e-126	9.79479e-126	2.22262e-125	2.45394e-124	2.07376e-125	5.15036e-126	5.47249e-126
R VMV3	6.13016e-126	6.14517e-126	5.15036e-126	5.15036e-126	5.15036e-126	5.15036e-126	5.15036e-126	2.78529e-125	1.95855e-120	5.15036e-126	2.65504e-125	4.3857e-122	5.15036e-126	2.25191e-94	1.7941e-41	5.15036e-126	5.15036e-126	5.15036e-126	5.15036e-126	5.15036e-126	5.15036e-126	5.15036e-126	1.83887e-125	2.87356e-124	7.26106e-121	3.24011e-104	7.95134e-124	1.11671e-124	1.01723e-85	3.67286e-34	1.3421e-90	1.25828e-33	1.92714e-30	3.04963e-28	1.12613e-20	8.27638e-125	7.7617e-126	1.29237e-124	6.07702e-116	4.37866e-124	1.40789e-123	2.02728e-112	9.30113e-126	4.46711e-122	8.90728e-124	2.10292e-123	1.15122e-123	5.15036e-126	5.15036e-126
R PHA2	1.10181e-112	3.46946e-85	1.63554e-93	6.5303e-104	2.18806e-80	7.41236e-87	2.92672e-108	5.16365e-111	6.08418e-107	3.17251e-81	5.1751e-69	3.00773e-33	2.6237e-68	1.59547e-120	2.28387e-93	8.67486e-84	5.48679e-109	8.66565e-122	6.60531e-95	8.51178e-87	5.21261e-70	1.60146e-76	1.73608e-103	1.53788e-110	6.66252e-05	0.274695	1.04472e-125	1.06625e-113	5.15036e-126	1.73946e-125	5.15036e-126	5.8549e-59	7.45627e-126	5.73104e-124	1.62336e-119	4.01703e-110	8.72048e-99	1.09042e-102	1.64228e-107	1.32383e-108	7.40635e-95	1.29422e-94	1.03708e-23	6.21534e-32	7.90686e-121	9.54773e-124	3.28314e-101	9.12342e-86	3.37968e-107
R V4t	1.41945e-116	5.15036e-126	7.9201e-126	8.23148e-126	5.20824e-126	5.15036e-126	5.15036e-126	2.0384e-125	1.50372e-124	1.18672e-125	1.85605e-118	8.03204e-117	9.74065e-126	2.71606e-36	2.08611e-12	5.15036e-126	5.52908e-126	5.15036e-126	5.5305e-126	5.15036e-126	5.15036e-126	5.15036e-126	5.15036e-126	1.07211e-117	3.41602e-107	1.05282e-86	3.21155e-106	1.11056e-122	2.58046e-31	3.695e-39	4.1153e-57	0.0010297	6.97201e-48	2.8737e-17	1.40116e-16	1.30351e-125	2.54754e-123	4.23354e-93	2.0647e-123	3.40142e-125	4.02395e-123	4.71461e-106	1.62851e-122	5.00117e-93	9.9743e-89	1.39072e-95	7.6372e-125	5.15036e-126	9.04152e-126
R FST	3.10292e-119	5.15036e-126	1.07421e-125	9.38543e-126	5.17742e-126	5.15036e-126	5.15036e-126	1.62304e-125	1.51103e-123	5.15036e-126	7.45627e-126	2.69966e-121	1.2399e-125	9.83298e-47	0.00031806	5.15036e-126	5.15036e-126	5.15036e-126	5.15036e-126	5.15036e-126	5.15036e-126	5.8046e-126	5.15036e-126	4.88027e-120	2.10886e-121	2.11027e-81	6.41662e-121	2.79227e-124	1.11755e-70	4.90904e-19	1.37311e-57	0.433215	1.04066e-22	0.00013395	0.255907	1.60623e-125	5.79451e-126	6.18377e-123	1.63905e-125	7.98546e-126	1.08304e-125	5.15036e-126	6.37696e-126	7.80969e-124	1.1977e-125	1.3911e-125	5.15036e-126	5.15036e-126	5.15036e-126
R V3CD	3.70572e-125	8.13533e-126	7.45627e-126	5.15036e-126	5.15036e-126	5.15036e-126	5.15036e-126	1.65027e-123	9.17311e-107	5.15036e-126	2.0063e-125	3.79759e-116	5.15036e-126	6.6877e-51	0.188681	5.15036e-126	5.15036e-126	5.15036e-126	5.15036e-126	5.15036e-126	5.15036e-126	5.15036e-126	9.90542e-123	2.56384e-117	4.98641e-112	9.60695e-92	3.53891e-110	1.24363e-117	1.20965e-27	0.291161	3.01973e-34	2.34909e-05	9.34952e-05	0.0284722	0.249052	1.48332e-124	1.3875e-124	9.73207e-114	2.65094e-107	2.9575e-119	4.75952e-116	2.51447e-83	1.17204e-125	1.99909e-105	1.29903e-111	2.60723e-119	5.50173e-122	5.15036e-126	5.15036e-126
R LO3	9.74065e-126	5.15036e-126	5.15036e-126	5.15036e-126	5.15036e-126	5.15036e-126	5.15036e-126	1.05489e-125	5.56911e-121	5.15036e-126	3.78369e-125	1.4943e-122	5.15036e-126	5.70542e-83	1.86279e-15	5.15036e-126	5.15036e-126	5.15036e-126	5.15036e-126	5.15036e-126	5.15036e-126	5.15036e-126	5.34524e-126	5.50173e-122	5.52397e-124	4.58321e-86	5.19172e-125	7.8562e-126	2.35043e-75	1.95289e-06	2.39477e-68	2.98119e-07	6.09589e-06	0.120068	0.845506	1.31635e-125	5.15036e-126	1.25163e-125	2.8531e-124	9.08398e-126	8.18197e-126	7.01806e-125	9.53252e-126	8.7639e-125	4.25945e-125	2.9151e-124	6.88733e-126	5.15036e-126	5.15036e-126
R VMV2	5.15036e-126	5.67606e-126	5.15036e-126	5.15036e-126	5.15036e-126	5.15036e-126	5.15036e-126	9.78455e-125	3.18455e-118	5.15036e-126	2.435e-125	4.3658e-123	5.15036e-126	1.80427e-112	5.75752e-82	5.15036e-126	5.15036e-126	5.15036e-126	5.15036e-126	5.15036e-126	5.24977e-126	5.15036e-126	1.08665e-125	6.05583e-125	1.15122e-123	4.50799e-94	5.15036e-126	1.64948e-125	1.70975e-115	3.08084e-40	4.07452e-119	1.40493e-39	6.52128e-34	5.3597e-30	3.84969e-21	3.12134e-123	5.15036e-126	5.15036e-126	8.58787e-117	2.02669e-124	3.39523e-124	3.82068e-121	5.26029e-126	1.41697e-125	7.94013e-126	3.42334e-125	3.32097e-124	5.15036e-126	5.15036e-126
R 31pd	1.28047e-85	8.42805e-17	6.54362e-14	5.96163e-26	7.04042e-38	2.81286e-36	2.04286e-30	3.27064e-18	1.08209e-39	0.163633	1.58552e-19	1.05919e-43	0.0541438	5.15036e-126	5.15036e-126	0.000268488	0.151327	3.7357e-62	2.06675e-07	5.57757e-19	5.3646e-38	3.11514e-60	8.43266e-21	3.61205e-114	5.94764e-09	3.00906e-116	6.77246e-125	7.38944e-112	1.64182e-118	5.15036e-126	7.3967e-126	5.15036e-126	5.15036e-126	5.15036e-126	5.15036e-126	1.13392e-24	2.80265e-11	1.51891e-63	1.06716e-24	2.49292e-30	1.32023e-27	0.0384755	5.47471e-17	0.0799812	0.915844	0.0224974	0.262333	0.0151266	0.201476
R 31a	1.02796e-112	1.42894e-05	1.2992e-21	2.87647e-49	6.5707e-36	3.23779e-20	1.55846e-33	1.80746e-27	5.36343e-39	1.20503e-19	6.39406e-10	4.28922e-11	0.00195118	5.15036e-126	5.15036e-126	0.320577	0.00026764	7.52335e-47	1.04411e-06	0.000674468	1.19735e-07	3.53305e-27	6.32138e-11	7.8705e-122	5.12755e-06	0.000135996	6.82801e-126	1.90096e-99	5.15036e-126	6.65511e-126	5.15036e-126	5.15036e-126	2.57568e-125	5.15036e-126	5.15036e-126	3.1362e-38	1.20282e-39	1.16337e-117	6.50762e-48	3.44198e-40	1.57497e-41	3.23779e-20	0.757526	8.25425e-56	6.37707e-85	2.70862e-107	1.84325e-08	0.750823	0.0236675
R VVC	5.43319e-126	5.15036e-126	5.15036e-126	5.15036e-126	5.15036e-126	5.15036e-126	5.15036e-126	5.87054e-126	6.32362e-123	5.15036e-126	7.32833e-126	2.46429e-122	5.15036e-126	3.46837e-97	1.65821e-35	5.15036e-126	5.15036e-126	5.15036e-126	5.15036e-126	5.15036e-126	5.15036e-126	5.15036e-126	5.54095e-126	4.79023e-125	2.69465e-119	1.29074e-97	3.00834e-125	2.1868e-125	5.52681e-107	7.18541e-64	2.42057e-114	2.2825e-28	2.26708e-64	2.2841e-60	2.11464e-40	7.09062e-126	8.03024e-126	6.35617e-125	2.07194e-120	8.1626e-125	3.65042e-124	2.00533e-112	1.11317e-125	1.92682e-119	2.16949e-124	3.03949e-125	1.4618e-125	5.15036e-126	5.15036e-126
R 25	2.78187e-08	5.32951e-16	0.026977	0.000325703	0.0573533	1.88026e-06	1.05103e-09	2.77143e-44	7.06744e-57	1.78905e-14	1.36845e-21	6.28611e-06	0.230438	8.90707e-53	0.953493	3.96745e-06	0.000184877	7.81136e-39	0.0607584	2.11678e-09	4.84356e-11	1.74758e-09	7.50768e-32	1.11772e-31	8.81167e-50	0.637866	7.7458e-33	3.56126e-19	5.17268e-17	2.71452e-119	1.03523e-120	1.30621e-46	9.40747e-124	1.84302e-110	3.65201e-114	2.2158e-42	0.660127	6.61455e-17	4.98492e-33	1.12953e-38	4.49511e-12	0.556007	2.7003e-25	2.51525e-59	1.33035e-14	2.01366e-13	1.36752e-09	0.0797288	3.07155e-06
R s32	1.33825e-34	2.92475e-38	1.57994e-05	1.83894e-17	1.72113e-11	1.47945e-20	3.74453e-30	2.29148e-93	5.46684e-105	8.1144e-11	8.09855e-17	9.66975e-05	0.584813	9.85974e-88	4.46611e-05	3.43483e-11	2.16376e-14	6.8291e-74	3.84186e-06	3.80154e-23	6.41583e-23	7.53856e-30	4.52075e-67	4.22968e-84	2.97937e-51	0.00266485	8.76537e-57	1.48269e-27	4.48489e-64	6.4969e-126	5.32761e-126	2.7352e-94	5.17286e-126	5.19895e-126	1.20867e-125	2.1844e-88	0.244167	8.63365e-13	1.06099e-65	3.01361e-75	1.54898e-32	0.0964672	3.56175e-26	4.49844e-58	1.02475e-11	0.00157176	4.85296e-23	0.000139165	6.67019e-13
R pOFC	6.88368e-96	2.99266e-60	4.12156e-79	9.38759e-81	5.03307e-82	9.8783e-78	1.52605e-79	6.23499e-43	1.51397e-48	3.66883e-101	1.51455e-102	8.50963e-82	2.20443e-72	1.68951e-110	2.34283e-101	3.23774e-75	1.38975e-72	5.96465e-81	2.74968e-81	8.70799e-71	3.45253e-69	1.59552e-74	4.76625e-40	3.60489e-108	2.00376e-102	4.4967e-50	9.0007e-105	6.50232e-102	1.285e-71	2.06653e-47	3.67354e-86	4.03831e-99	1.1154e-52	4.99045e-76	1.95007e-68	1.45962e-53	7.86577e-98	7.95378e-114	1.62993e-58	3.69301e-71	5.34459e-86	1.77237e-62	4.50799e-94	2.00323e-86	9.46316e-82	7.35481e-74	1.18134e-52	1.11218e-77	7.50898e-64
R PoI1	2.01901e-125	1.65941e-122	5.15036e-126	6.41101e-126	5.99394e-126	1.5357e-124	6.42131e-125	7.72504e-120	2.78661e-119	5.15036e-126	5.67606e-126	1.91182e-122	6.86515e-126	5.43015e-123	2.47765e-120	2.91922e-123	2.31645e-114	3.68485e-123	7.74571e-125	3.30475e-118	3.03478e-119	1.40319e-122	2.01267e-112	7.20012e-126	5.15036e-126	2.03557e-86	5.7715e-126	5.15036e-126	4.20754e-100	0.202454	7.74109e-48	7.20514e-94	0.0049314	0.000440733	0.594386	1.04648e-118	5.15036e-126	5.15036e-126	1.41271e-125	5.36053e-126	5.15036e-126	5.15036e-126	5.15036e-126	5.15036e-126	5.15036e-126	6.33371e-125	1.47589e-125	3.07728e-124	5.24227e-122
R Ig	9.37273e-124	1.15918e-125	5.72514e-126	1.02055e-125	7.93704e-125	3.98428e-124	8.1626e-125	5.15036e-126	5.15036e-126	2.12408e-124	7.93805e-115	4.11161e-120	1.7724e-124	4.01022e-98	1.83282e-31	1.93858e-123	3.84486e-114	1.35299e-125	2.3949e-121	3.96684e-122	9.61943e-123	2.07224e-123	5.75784e-126	5.15036e-126	1.29473e-120	2.88849e-86	3.07507e-121	2.46834e-125	2.03889e-101	3.17314e-85	1.68072e-111	4.06401e-56	5.1511e-85	9.43964e-75	3.83685e-57	5.15036e-126	5.15036e-126	5.1937e-123	5.15036e-126	5.15036e-126	5.15036e-126	6.29769e-126	7.5664e-126	5.08456e-120	2.99482e-120	3.5141e-112	7.05354e-126	2.54278e-121	7.19745e-123
R FOP5	5.15675e-123	1.62722e-87	2.14577e-117	1.76047e-115	1.14154e-116	3.11879e-113	6.25203e-115	1.0276e-41	2.64589e-40	8.78029e-126	6.55924e-126	1.25572e-125	4.59801e-111	6.2028e-103	9.77057e-110	5.48617e-105	6.3684e-100	1.94294e-104	2.19688e-115	3.13066e-99	4.01681e-104	4.55418e-114	1.61178e-47	7.35219e-126	5.23037e-126	7.90686e-121	2.17456e-120	5.78783e-125	1.20552e-78	2.56785e-34	0.529822	1.83551e-74	1.60686e-49	4.73186e-09	3.61858e-15	4.89122e-44	6.18356e-125	5.64528e-126	1.04625e-65	1.01631e-91	8.03073e-119	9.75125e-104	1.44003e-125	6.42698e-126	1.79068e-121	3.20369e-116	4.3484e-77	8.73424e-115	2.85668e-94
R p10p	6.32216e-95	1.24908e-15	2.66424e-15	4.57345e-30	1.45231e-29	1.28e-24	2.94958e-38	6.71793e-18	2.21887e-30	3.11553e-13	2.80827e-07	8.43083e-18	0.0464032	5.15036e-126	5.24977e-126	0.000416827	8.11789e-06	5.6023e-48	1.90176e-07	9.77264e-12	3.61091e-22	9.0546e-48	7.9718e-19	3.60496e-117	0.00348768	1.94204e-11	1.00836e-120	4.23702e-81	5.3709e-126	4.36362e-125	2.23766e-125	5.15036e-126	4.03591e-120	5.31825e-126	5.46469e-126	4.76226e-32	1.2998e-13	4.3162e-79	3.08201e-27	1.20307e-30	3.24268e-26	0.000123811	0.617666	7.72794e-32	6.00292e-22	1.64122e-69	1.05567e-07	0.0495	0.00173566
R p47r	6.06088e-72	1.14217e-08	6.33518e-10	1.78397e-21	1.61375e-41	5.84682e-36	7.34318e-38	0.6979	0.00594264	8.99253e-104	8.07095e-114	6.36809e-101	5.09286e-10	1.40692e-84	6.0475e-112	5.64616e-15	5.70561e-35	9.27794e-32	1.75429e-38	6.00701e-15	4.00125e-26	2.51242e-53	0.37366	5.91646e-104	2.51055e-114	5.73056e-39	1.13141e-57	1.63013e-66	8.08183e-108	7.02428e-20	1.75087e-17	3.35595e-114	2.19256e-56	5.30463e-50	3.04252e-06	0.0120272	4.37745e-37	1.14167e-105	0.449319	0.00142721	1.71937e-22	0.529921	1.98751e-77	6.83562e-104	9.0939e-50	2.52702e-97	0.1632	1.8363e-31	6.3268e-07
R TGv	7.39003e-96	5.52656e-109	3.71814e-102	2.64543e-103	1.09045e-105	2.70433e-108	4.34955e-110	1.98982e-101	4.85265e-103	7.09599e-106	5.56106e-85	7.06696e-125	5.64485e-97	1.32877e-40	5.08164e-08	6.83562e-104	1.71745e-90	7.72504e-120	2.87759e-98	9.84716e-102	1.42287e-107	4.35467e-111	7.41036e-105	5.74169e-103	2.80808e-122	6.86515e-126	1.93337e-112	2.2497e-124	1.36893e-35	7.274e-53	7.87136e-38	8.53616e-53	1.51355e-37	6.85113e-14	1.85786e-43	9.76567e-99	2.77711e-107	7.30768e-95	5.19038e-101	9.07336e-109	4.59323e-107	1.6046e-91	1.8695e-101	1.26115e-101	7.90598e-87	1.89835e-57	2.65044e-97	3.42579e-96	5.37316e-101
R MBelt	3.58884e-125	2.77086e-121	3.12368e-125	1.50774e-125	1.60338e-124	5.8792e-122	1.35181e-123	1.21668e-125	5.4553e-126	5.063e-123	4.72538e-117	3.19218e-116	7.19745e-123	3.4198e-124	3.97384e-110	2.04479e-117	1.50156e-104	3.73802e-122	2.37507e-119	9.86176e-115	6.25503e-119	9.16226e-122	3.05703e-119	5.15036e-126	1.17092e-121	2.53538e-79	1.45254e-124	1.83835e-124	1.41188e-111	8.79033e-87	5.43561e-115	3.41909e-115	1.36942e-85	1.18543e-104	1.93111e-91	3.19898e-125	9.08398e-126	2.70932e-125	3.92193e-125	1.18342e-125	5.62051e-126	1.38272e-122	6.69959e-124	7.49746e-120	1.22068e-113	1.8492e-104	1.29566e-121	1.98083e-116	2.26919e-113
R LBelt	6.34691e-126	4.3193e-125	5.15036e-126	5.15036e-126	5.54095e-126	1.95549e-125	6.1167e-126	5.15036e-126	5.15036e-126	2.63733e-125	1.89367e-121	2.29023e-121	1.16542e-125	2.3945e-125	1.79808e-103	3.18874e-125	3.25619e-118	6.62473e-126	1.73479e-124	1.49991e-122	6.7242e-125	2.93783e-125	4.70712e-125	5.15036e-126	1.81822e-124	4.36298e-90	9.30113e-126	7.45627e-126	1.70679e-120	2.55973e-96	1.45322e-120	4.46643e-111	6.79386e-93	2.35159e-108	3.76399e-90	5.47807e-126	5.15036e-126	7.14391e-126	7.27245e-126	5.15036e-126	5.15036e-126	2.74234e-124	1.93147e-125	1.53381e-122	1.60749e-120	2.84322e-117	9.37273e-124	1.63196e-123	1.40789e-123
R A4	1.2212e-114	6.10179e-126	5.17742e-126	1.34062e-125	3.39523e-124	7.6679e-124	1.68191e-125	5.15036e-126	5.15036e-126	1.7724e-124	1.47478e-117	4.19174e-118	3.50027e-123	2.40037e-88	1.13716e-10	1.41327e-123	2.41926e-116	5.73584e-126	1.99971e-122	1.47204e-122	3.24178e-125	1.94417e-125	5.95883e-126	5.15036e-126	1.78888e-117	3.47498e-41	3.50027e-123	1.26703e-125	1.62072e-101	4.06167e-61	8.0973e-103	1.93459e-50	4.79529e-65	1.86389e-87	2.22188e-45	5.19895e-126	7.25288e-126	6.60279e-120	6.74124e-126	5.15036e-126	5.15036e-126	5.88924e-121	2.14666e-124	5.33988e-106	4.39002e-105	1.08918e-104	1.9246e-123	1.47204e-122	9.61596e-122
R STSva	3.65629e-56	3.42728e-55	3.48037e-15	3.36254e-32	7.83503e-25	1.07213e-48	2.29019e-60	1.20186e-99	1.4085e-113	0.00404162	2.50864e-15	4.39953e-32	0.0511072	2.72986e-121	3.69301e-76	2.1282e-22	9.30162e-15	1.60201e-109	6.2732e-14	6.38344e-44	5.95258e-56	5.34393e-71	1.00015e-78	9.88932e-104	2.85228e-12	2.54986e-93	2.76065e-121	5.12698e-111	2.87168e-102	5.15036e-126	5.15036e-126	1.51387e-121	5.15036e-126	5.15036e-126	5.15036e-126	5.08607e-94	5.94326e-05	0.435397	6.52277e-76	2.26703e-94	4.25716e-52	0.000611271	1.60632e-24	2.60468e-33	1.46858e-05	9.57325e-06	2.51247e-31	4.65668e-07	5.08512e-16
R TE1m	3.54942e-26	0.000650071	1.17473e-16	0.00492897	0.125832	0.384969	0.0765454	0.00865993	2.18906e-06	6.26375e-10	0.000150867	0.0437077	1.09965e-33	6.58656e-125	8.30636e-125	2.73461e-16	1.71629e-13	3.02813e-06	1.49127e-11	3.00436e-07	0.937236	3.00266e-10	0.00362686	2.3697e-79	9.71259e-08	3.96979e-12	3.72933e-36	3.56297e-07	2.07707e-119	1.33966e-121	6.14613e-97	5.15036e-126	2.78316e-112	5.15036e-126	6.41101e-126	0.000470794	1.76487e-19	7.86592e-09	0.230499	0.200797	0.908895	4.08982e-49	7.78755e-32	0.0497069	2.69577e-39	0.0114153	1.82713e-29	4.90911e-25	3.60254e-27
R PI	5.4583e-118	5.78471e-119	2.16528e-123	5.1494e-121	1.57711e-121	2.23733e-119	5.16176e-120	1.07793e-110	5.4385e-110	1.09697e-124	6.27765e-124	4.37002e-121	1.42697e-121	1.03588e-110	2.16837e-92	4.31637e-120	4.06094e-106	7.76848e-117	1.65647e-120	5.35845e-116	5.6402e-115	3.77835e-118	1.85046e-106	3.58884e-125	6.5147e-126	3.59539e-67	1.59547e-120	6.39862e-125	3.37427e-71	0.785429	5.46272e-34	2.92327e-68	0.34457	3.56971e-11	0.0247105	2.61559e-112	7.71946e-126	5.65624e-126	6.99941e-118	3.08586e-120	9.51313e-125	4.03759e-123	6.45601e-126	9.32821e-126	1.01994e-122	1.52384e-111	8.78175e-114	2.4819e-118	2.69325e-112
R a32pr	6.77702e-126	1.12243e-67	5.79143e-118	9.67855e-119	3.41919e-119	1.02182e-108	5.27419e-109	1.25793e-26	1.43915e-42	9.06317e-126	1.55383e-121	4.62782e-124	1.60912e-111	5.17286e-126	5.15036e-126	1.63485e-90	5.1639e-78	2.38614e-80	3.18993e-108	4.20308e-84	2.19963e-94	4.41652e-107	6.81732e-36	5.29814e-126	5.15036e-126	1.8775e-124	5.94597e-126	1.45609e-122	7.23817e-126	0.264268	2.26588e-60	2.31426e-125	0.161538	6.01056e-34	1.91288e-34	7.29404e-32	1.93773e-125	5.15036e-126	2.87641e-61	7.09986e-81	1.38442e-120	4.20984e-110	5.15036e-126	5.15036e-126	1.50305e-125	1.59041e-123	2.92951e-79	1.37926e-94	2.25107e-84
R p24	1.07325e-123	3.52058e-48	7.17868e-104	1.12164e-105	5.64245e-112	4.94663e-99	3.66798e-84	9.89322e-09	8.1167e-29	2.27403e-106	1.32295e-65	1.15704e-99	4.17855e-98	5.17742e-126	5.3939e-126	4.53552e-69	1.8958e-29	5.97997e-52	4.12382e-87	4.54037e-75	4.22441e-82	6.92345e-91	1.15942e-20	2.03164e-125	1.31778e-122	1.53424e-116	1.18197e-124	7.86662e-114	7.1897e-93	7.6812e-60	1.20412e-105	9.01355e-126	3.57047e-81	1.12855e-82	2.90866e-107	7.20428e-17	3.31822e-122	5.15036e-126	2.94497e-47	2.88738e-59	1.02089e-106	4.95333e-92	2.73157e-114	3.38871e-125	3.20958e-109	1.96698e-56	2.068e-37	6.40202e-53	7.54668e-38
L V1	5.15036e-126	6.62993e-115	1.61714e-125	5.26029e-126	6.4969e-126	1.45274e-125	6.4969e-126	1.53954e-109	3.43694e-109	5.54696e-126	3.7248e-123	1.68054e-123	2.09412e-124	8.72977e-126	1.80841e-100	8.07845e-125	7.47888e-121	1.01571e-123	7.3142e-126	3.63783e-124	6.4404e-124	4.3336e-125	7.68621e-108	5.15036e-126	6.71071e-121	3.89059e-111	5.34524e-126	5.11953e-123	3.25122e-123	8.06799e-57	2.16392e-119	2.89542e-108	1.86142e-63	1.85223e-90	6.82213e-71	1.26336e-108	7.78458e-126	5.15036e-126	2.81586e-111	5.94398e-118	7.91004e-125	1.03344e-119	1.00836e-125	3.24178e-125	2.44314e-125	1.26076e-124	4.48915e-115	1.35828e-124	1.19648e-122
L MST	2.54754e-123	5.15036e-126	5.15036e-126	5.15036e-126	5.15036e-126	5.15036e-126	5.15036e-126	8.48903e-126	1.79765e-125	5.15036e-126	1.48861e-124	1.25144e-122	5.15036e-126	1.56585e-73	6.20504e-08	5.15036e-126	5.15036e-126	5.15036e-126	5.15036e-126	5.15036e-126	5.15036e-126	5.15036e-126	5.15036e-126	6.70389e-122	1.07698e-123	9.01876e-85	2.14618e-122	1.11647e-125	1.80885e-66	1.19249e-27	4.09442e-64	4.81971e-17	1.38014e-28	9.08633e-16	1.61287e-12	9.38543e-126	9.88589e-126	2.71967e-121	2.83212e-125	1.33248e-125	7.71946e-126	1.66548e-122	9.19e-126	7.38635e-120	6.5904e-119	2.95037e-117	7.25288e-126	5.15036e-126	5.15036e-126
L V6	5.15036e-126	1.27486e-125	5.15036e-126	5.15036e-126	5.15036e-126	5.15036e-126	5.15036e-126	7.25288e-126	2.93783e-125	5.15036e-126	3.2148e-123	1.79202e-124	5.15036e-126	1.80756e-113	4.99153e-70	5.15036e-126	5.18987e-124	5.37751e-126	5.15036e-126	1.76951e-125	1.01102e-125	1.48023e-125	1.25572e-125	9.06317e-126	5.95883e-126	9.23591e-98	1.2125e-125	5.88461e-126	9.05609e-90	0.000177593	1.97012e-84	1.42336e-36	1.08042e-05	8.11902e-05	0.0513972	1.90634e-125	5.15036e-126	5.15036e-126	2.41946e-124	5.23133e-126	5.15036e-126	1.08304e-125	5.15036e-126	5.29274e-126	8.00655e-126	3.22053e-122	4.97809e-125	7.10806e-126	6.44147e-126
L V2	5.15036e-126	1.1977e-125	5.15036e-126	5.15036e-126	5.15036e-126	5.15036e-126	5.15036e-126	1.12299e-125	1.8775e-124	5.15036e-126	2.48938e-124	4.11661e-124	5.15036e-126	1.29386e-116	1.33437e-50	5.15036e-126	4.1289e-125	5.19224e-126	5.15036e-126	6.04413e-126	1.11031e-125	6.04413e-126	3.75771e-125	6.82801e-126	1.21188e-123	1.14339e-93	5.16533e-126	1.01102e-125	3.50172e-107	3.53455e-11	1.49261e-96	3.76348e-48	1.02532e-15	2.86541e-26	1.93224e-09	2.02556e-125	5.15036e-126	5.15036e-126	5.34315e-124	6.19968e-126	5.15036e-126	1.83887e-125	5.15036e-126	9.32821e-126	5.81696e-126	1.11671e-124	7.11572e-125	5.18857e-126	8.98841e-126
L V3	5.15036e-126	7.63498e-126	5.15036e-126	5.15036e-126	5.15036e-126	5.15036e-126	5.15036e-126	1.1798e-125	4.33337e-123	5.15036e-126	2.13055e-125	1.5357e-124	5.15036e-126	5.58105e-116	5.7077e-54	5.15036e-126	6.60885e-126	5.15036e-126	5.15036e-126	5.15036e-126	5.15036e-126	5.15036e-126	8.95004e-125	5.33547e-126	8.30636e-125	1.22643e-100	1.39925e-125	1.11031e-125	8.64759e-84	7.1272e-07	1.3261e-70	1.83504e-57	1.69436e-10	9.147e-24	1.0028e-10	1.38729e-125	5.15036e-126	5.15036e-126	2.56739e-122	1.33648e-125	5.15036e-126	1.61037e-122	5.15036e-126	1.79171e-125	1.3875e-124	7.86764e-123	4.19006e-123	5.15036e-126	6.79267e-126
L V4	5.44308e-126	6.65511e-126	5.15036e-126	5.15036e-126	5.15036e-126	5.15036e-126	5.15036e-126	1.37294e-124	5.51919e-118	5.15036e-126	1.53182e-125	5.17102e-124	5.15036e-126	2.10911e-107	1.10952e-25	5.15036e-126	5.15036e-126	5.15036e-126	5.15036e-126	5.15036e-126	5.15036e-126	5.15036e-126	5.28452e-124	2.95829e-125	7.41681e-123	5.31443e-107	3.55911e-121	4.14348e-125	4.43743e-55	1.10468e-10	6.85242e-52	1.11144e-54	1.03368e-17	4.15816e-27	5.21377e-19	5.0282e-125	1.14847e-125	5.9733e-125	1.69555e-116	4.59427e-124	1.83835e-124	2.48446e-97	5.40367e-126	2.85394e-121	9.66048e-113	4.99296e-118	2.14825e-119	5.15036e-126	5.15036e-126
L V8	5.15036e-126	5.15036e-126	5.15036e-126	5.15036e-126	5.15036e-126	5.15036e-126	5.15036e-126	1.27486e-125	4.06716e-123	5.15036e-126	1.24767e-125	3.14474e-124	5.15036e-126	2.3277e-96	1.52123e-46	5.15036e-126	5.15036e-126	5.15036e-126	5.15036e-126	5.15036e-126	5.15036e-126	5.15036e-126	1.26278e-125	2.8901e-125	2.7329e-124	3.00354e-107	7.66484e-125	7.03627e-126	2.64092e-90	3.07373e-22	1.81304e-79	8.38419e-36	6.81643e-20	5.45559e-24	2.56279e-17	8.05151e-125	6.04413e-126	1.39925e-125	2.83264e-117	3.11297e-125	2.55119e-125	2.73157e-114	5.15036e-126	8.43471e-124	2.13405e-123	8.06987e-124	2.14666e-124	5.15036e-126	5.15036e-126
L 4	5.01031e-114	1.84435e-125	7.67915e-126	7.07086e-126	1.02916e-124	2.23398e-124	7.87436e-126	5.15036e-126	5.15036e-126	4.02395e-123	6.33329e-106	9.88106e-120	1.76609e-124	5.02374e-35	1.35709e-11	6.98009e-126	5.73065e-122	5.60186e-126	1.46756e-124	1.44747e-124	6.31267e-125	8.641e-125	8.59076e-126	2.15822e-125	2.81843e-93	3.46324e-72	2.55385e-108	5.80092e-123	2.65262e-72	8.9934e-69	2.03396e-104	2.14855e-05	2.09722e-81	5.06267e-59	4.05002e-26	5.15036e-126	6.98009e-126	7.2247e-90	5.15036e-126	5.15036e-126	5.15036e-126	5.48169e-122	3.4573e-125	1.10214e-89	8.95607e-93	1.23827e-96	2.03164e-125	2.42786e-125	6.10179e-126
L 3b	4.09369e-111	3.77096e-125	4.47038e-125	1.02558e-124	2.69851e-120	3.78181e-119	4.10117e-124	5.15036e-126	5.15036e-126	2.08303e-117	3.03301e-84	1.82762e-113	2.21252e-119	3.72632e-61	1.70944e-05	3.77118e-124	7.97565e-112	2.03164e-125	2.56384e-117	3.93627e-121	3.77954e-122	8.28774e-123	1.62813e-125	9.10944e-126	7.75551e-79	1.94537e-80	4.9803e-111	5.2666e-121	1.64085e-80	5.09597e-97	4.64051e-115	2.54426e-27	3.33057e-108	1.24786e-83	7.1264e-64	5.15036e-126	2.13055e-125	8.68929e-91	5.15036e-126	5.15036e-126	5.15036e-126	6.88514e-123	3.43609e-123	1.85794e-87	1.4525e-86	2.115e-80	4.65721e-125	1.76164e-119	1.0654e-123
L FEF	5.15036e-126	1.08986e-125	5.15036e-126	5.15036e-126	5.15036e-126	5.15036e-126	5.15036e-126	6.30054e-124	5.08456e-120	5.15036e-126	5.15036e-126	1.11317e-125	5.15036e-126	3.31145e-87	1.17282e-64	5.28362e-126	8.1164e-126	5.15036e-126	5.15036e-126	9.44304e-126	1.24361e-125	6.57572e-126	1.80206e-123	1.48023e-125	5.15036e-126	2.69878e-93	5.19895e-126	5.48371e-126	3.65661e-119	0.000461423	1.01952e-48	0.00457002	1.66846e-14	0.00337271	1.4879e-22	6.8597e-123	5.15036e-126	5.15036e-126	1.69892e-123	6.44147e-126	5.19675e-126	7.52703e-126	5.15036e-126	5.15036e-126	5.15036e-126	5.15036e-126	7.18079e-126	5.15036e-126	5.37751e-126
L PEF	5.24807e-124	7.42424e-121	1.41871e-122	2.08741e-123	2.7818e-124	7.86541e-124	2.42786e-125	5.83074e-112	4.92984e-99	5.15036e-126	5.15036e-126	5.79224e-124	6.21804e-122	1.81608e-28	6.94042e-20	7.63959e-124	1.40384e-125	1.21188e-123	6.60853e-125	3.11417e-122	2.45655e-119	2.2615e-122	2.2012e-107	3.96684e-122	3.42334e-125	9.98407e-56	3.24455e-118	1.09081e-120	3.52614e-110	1.60206e-29	6.81615e-10	3.13081e-09	9.47741e-44	1.94661e-06	2.18668e-52	8.51729e-112	7.5426e-126	2.24513e-125	1.83944e-111	3.61601e-122	8.91955e-125	3.47971e-121	5.15036e-126	8.82934e-126	6.93936e-126	5.15036e-126	2.64596e-125	8.61552e-126	1.47118e-125
L 55b	5.24077e-116	1.07789e-118	6.09892e-105	1.61231e-115	5.67475e-114	2.15625e-119	9.04665e-121	1.90483e-124	6.31267e-125	1.79218e-98	5.28508e-87	1.48419e-125	2.16054e-97	0.000174503	2.01561e-15	3.99997e-113	5.26422e-110	1.53891e-123	5.56118e-112	6.8789e-115	2.19893e-120	8.31804e-123	5.02807e-120	2.22894e-119	2.86093e-86	8.56697e-126	1.97252e-69	3.27926e-110	3.84238e-42	7.09394e-37	2.22302e-30	0.000173487	1.3231e-22	4.58055e-21	1.54301e-15	8.25923e-120	2.77675e-80	4.29983e-18	1.07068e-108	1.38541e-121	6.92527e-113	2.56904e-48	3.00888e-104	1.40205e-57	1.74115e-24	1.58656e-54	7.60815e-93	1.80471e-109	1.7098e-109
L V3A	7.69845e-126	1.24361e-125	5.15036e-126	5.15036e-126	5.15036e-126	5.15036e-126	5.15036e-126	6.99519e-125	6.09416e-119	5.15036e-126	1.42157e-124	1.31029e-121	5.15036e-126	2.59391e-92	2.15563e-22	5.15036e-126	2.80401e-125	1.18672e-125	5.15036e-126	5.17471e-126	1.2323e-125	1.45726e-125	1.42692e-124	2.2497e-124	5.24807e-124	5.50106e-84	1.57912e-123	1.93995e-124	3.15241e-49	7.59245e-06	1.37386e-38	6.00532e-13	0.000873061	0.156678	5.7911e-08	1.74087e-124	5.15036e-126	5.15036e-126	1.99257e-117	1.02167e-124	1.33248e-125	1.07279e-119	5.15036e-126	1.15918e-125	3.77118e-124	6.10078e-118	1.57191e-120	5.16533e-126	6.97013e-126
L RSC	1.80407e-125	6.69625e-69	2.59632e-109	5.59896e-113	3.66692e-115	1.68162e-100	2.19696e-90	6.91012e-42	1.13525e-67	5.28552e-79	1.68541e-35	2.00662e-50	2.14666e-91	5.15036e-126	5.15036e-126	1.48634e-58	2.56153e-29	8.6515e-76	6.97937e-73	2.62068e-65	1.5958e-75	3.26179e-92	9.51082e-49	8.98841e-126	2.76357e-87	4.54196e-62	5.15036e-126	1.72814e-115	5.9114e-126	6.95393e-126	5.15036e-126	5.15036e-126	1.14847e-125	5.15036e-126	5.15036e-126	9.04296e-55	2.33022e-118	5.88461e-126	3.26246e-79	3.87123e-81	2.72387e-108	3.2143e-105	4.22599e-75	1.33286e-109	6.22581e-113	1.4138e-100	1.47435e-68	1.3386e-35	7.02512e-35
L POS2	8.48938e-94	0.143031	6.83723e-51	4.49308e-38	8.72422e-31	1.26331e-05	4.09752e-23	3.14631e-09	0.000107644	1.30263e-38	7.18202e-09	1.8047e-12	7.00055e-10	5.15036e-126	5.15036e-126	0.195604	3.76941e-12	0.0982367	0.000207369	0.640879	0.225873	2.2825e-11	3.80284e-06	5.51182e-119	1.9226e-46	7.03248e-24	7.69153e-125	4.42393e-76	1.82161e-125	5.70992e-120	2.85028e-125	5.15036e-126	2.27154e-116	1.05489e-125	5.19224e-126	0.218906	3.16515e-87	5.29814e-126	5.72169e-05	3.11224e-09	1.90424e-58	4.98977e-52	2.06352e-33	8.05298e-108	9.62467e-89	1.12877e-88	0.119294	3.13279e-06	4.73731e-06
L V7	5.73584e-126	7.16471e-126	5.15036e-126	5.15036e-126	5.15036e-126	5.15036e-126	5.15036e-126	5.72972e-126	1.22995e-123	5.15036e-126	7.03627e-126	2.33968e-122	5.15036e-126	3.01756e-67	5.4212e-07	5.15036e-126	5.15036e-126	5.48371e-126	5.15036e-126	5.15036e-126	5.95883e-126	5.15036e-126	2.90819e-125	1.65612e-123	3.2148e-123	2.27821e-91	1.20742e-117	3.69812e-123	5.2761e-41	0.914045	1.97166e-38	3.07639e-06	0.379411	0.346141	0.073598	1.03241e-125	5.46469e-126	1.61421e-123	5.37004e-119	2.57568e-125	3.71807e-124	7.21182e-100	5.15036e-126	7.39723e-121	2.71063e-115	1.15278e-118	1.16996e-122	5.15036e-126	5.15036e-126
L IPS1	3.76639e-123	2.04519e-125	1.17204e-125	9.82538e-126	5.24392e-126	5.15036e-126	5.15036e-126	4.82311e-125	5.68139e-115	5.15036e-126	5.15036e-126	7.17425e-116	1.23644e-125	1.51047e-31	0.0275676	5.15036e-126	5.15036e-126	5.48371e-126	5.15036e-126	5.15036e-126	6.99639e-126	5.15514e-126	2.54834e-122	4.19634e-117	5.65452e-114	1.57924e-58	2.90875e-114	1.22544e-117	8.38758e-77	0.124787	7.13144e-40	0.00281834	0.17509	0.0228941	1.8687e-07	3.34342e-125	8.05151e-125	7.20088e-116	7.04282e-116	1.83531e-123	2.65523e-119	3.61318e-105	5.85726e-126	1.93431e-117	2.79757e-122	7.10806e-126	7.36724e-126	5.15036e-126	5.15036e-126
L FFC	1.71667e-124	5.15036e-126	9.38543e-126	5.73584e-126	5.15036e-126	5.15036e-126	5.15036e-126	1.01102e-125	1.10865e-124	5.15036e-126	8.31589e-126	1.28309e-125	2.35356e-125	1.08057e-75	9.32997e-12	5.15514e-126	5.15036e-126	5.15036e-126	5.15036e-126	5.15036e-126	5.15036e-126	5.15036e-126	5.15036e-126	1.67433e-123	8.27638e-125	2.33887e-107	2.90819e-125	5.33547e-126	2.16604e-103	3.53083e-73	6.66231e-101	3.21938e-21	5.99093e-64	5.65559e-55	1.15295e-41	1.79171e-125	2.0063e-125	2.58121e-121	3.14474e-124	2.79376e-125	4.30378e-125	1.20302e-117	7.14391e-126	7.33156e-120	3.84988e-122	1.06158e-123	2.79376e-125	5.15036e-126	1.51244e-125
L V3B	5.15036e-126	1.16208e-125	5.15036e-126	5.15036e-126	5.15036e-126	5.15036e-126	5.15036e-126	1.00685e-124	6.61456e-116	5.15036e-126	5.44308e-126	1.88702e-120	5.15036e-126	7.69719e-80	8.69431e-20	5.15036e-126	5.15036e-126	5.18337e-126	5.15036e-126	5.15036e-126	5.19895e-126	5.15036e-126	2.13405e-123	6.99956e-124	3.69714e-122	1.88902e-90	3.15674e-121	6.2067e-123	1.3376e-58	0.75411	6.83469e-41	1.90454e-12	0.905868	0.0142784	0.397811	9.34198e-125	5.33547e-126	2.93618e-124	2.2279e-113	7.36211e-123	7.25242e-123	1.34023e-102	5.15036e-126	3.68485e-123	4.86126e-123	1.62629e-124	1.32725e-123	5.15036e-126	5.15036e-126
L LO1	1.72755e-125	5.18857e-126	6.98009e-126	5.15036e-126	5.15036e-126	5.15036e-126	5.15036e-126	1.04011e-124	9.06794e-120	5.15036e-126	4.30378e-125	4.86624e-122	5.15036e-126	1.13781e-72	2.87496e-11	5.15036e-126	5.15036e-126	5.15036e-126	5.15036e-126	5.15036e-126	5.15036e-126	5.15036e-126	7.05354e-126	3.58615e-121	7.17167e-122	2.14221e-98	7.19006e-115	5.75193e-124	1.00817e-45	3.23247e-12	5.44662e-49	6.15371e-20	1.36299e-15	2.63821e-10	1.87109e-09	3.29874e-125	3.23773e-124	3.2485e-117	2.17264e-116	5.63166e-123	6.41662e-121	2.25946e-94	1.11317e-125	6.4703e-116	1.19915e-111	2.54757e-118	8.37398e-124	5.15036e-126	5.15036e-126
L LO2	2.22262e-125	5.33652e-126	1.08304e-125	5.33547e-126	5.15036e-126	5.15036e-126	5.15036e-126	2.59819e-124	2.00029e-119	5.15036e-126	5.30217e-125	1.055e-124	5.87054e-126	4.95754e-90	6.79602e-20	5.15036e-126	5.15036e-126	5.15036e-126	5.15036e-126	5.15036e-126	5.15036e-126	5.15036e-126	3.52864e-125	3.42321e-123	6.74737e-124	1.05457e-113	5.99701e-114	2.22589e-124	4.14647e-37	1.24235e-20	2.60479e-39	8.53677e-49	7.36308e-23	2.67409e-20	2.20593e-26	8.48561e-125	3.27343e-124	6.71434e-119	1.43738e-115	3.99687e-122	8.53888e-122	1.57919e-81	6.53026e-126	3.10739e-114	2.55117e-96	1.16444e-107	2.61446e-118	5.15036e-126	5.4553e-126
L PIT	1.89453e-125	5.15036e-126	8.7639e-125	5.57645e-126	5.15036e-126	5.15036e-126	5.15036e-126	8.18992e-125	5.01581e-121	5.15036e-126	3.03949e-125	1.46756e-124	2.80401e-125	4.0505e-100	6.03186e-39	5.34524e-126	5.15036e-126	5.15036e-126	5.15036e-126	5.15036e-126	5.15036e-126	5.15036e-126	2.2912e-124	5.74746e-125	1.22912e-124	5.94685e-117	6.92439e-117	5.01011e-125	3.60953e-56	7.06484e-37	6.50517e-52	1.09115e-67	4.5636e-37	4.21193e-40	1.09221e-47	2.87356e-124	7.95134e-124	6.04469e-121	3.66692e-115	1.11892e-122	4.02595e-122	1.69659e-85	5.19895e-126	1.09186e-116	8.87196e-99	1.33525e-110	2.54812e-116	5.15036e-126	1.78625e-125
L MT	4.88618e-115	5.15036e-126	1.40795e-125	1.29138e-125	1.48419e-125	6.16023e-126	5.15036e-126	5.37751e-126	8.93927e-126	6.09536e-124	3.63665e-113	3.84216e-113	2.48409e-125	2.06626e-50	0.222957	5.1591e-126	3.0483e-125	5.15036e-126	8.96426e-126	5.15036e-126	5.15036e-126	6.97013e-126	5.15036e-126	3.68116e-118	9.37261e-109	2.6014e-68	2.1063e-117	3.55977e-124	1.09927e-66	2.89184e-53	2.34602e-83	2.818e-07	1.87754e-56	1.48558e-34	2.40432e-25	6.69032e-126	5.04009e-124	9.61116e-102	3.09332e-125	8.46293e-126	6.37736e-125	1.23744e-118	2.7593e-120	3.72551e-97	1.70597e-102	4.24567e-102	8.88593e-126	6.44147e-126	9.01355e-126
L A1	5.5305e-126	4.84851e-122	7.8562e-126	7.09062e-126	1.27486e-125	5.26559e-125	1.32848e-125	4.51562e-125	6.29769e-126	1.18672e-125	1.29855e-122	8.19253e-124	2.58877e-124	6.17383e-126	1.91187e-118	4.08615e-122	5.88127e-117	3.37707e-125	9.33919e-124	1.49691e-121	6.34657e-124	6.82154e-125	1.32502e-121	5.15036e-126	2.22262e-125	2.11028e-112	5.88461e-126	5.3939e-126	9.37103e-123	7.15294e-105	1.39054e-121	8.10593e-120	3.73003e-93	4.5912e-110	1.06258e-104	2.33318e-124	6.37696e-126	5.24355e-126	3.34342e-125	9.79479e-126	5.7815e-126	5.21084e-125	1.50305e-125	7.43042e-125	5.05846e-124	5.00938e-120	8.283e-124	1.26541e-122	5.48169e-122
L PSL	4.44749e-113	1.50815e-121	2.8266e-118	1.26685e-117	4.6621e-119	9.75871e-122	1.37231e-122	2.65521e-122	3.20848e-122	2.51326e-113	2.68662e-97	9.32821e-126	5.71557e-111	1.10705e-31	0.95631	1.87745e-117	1.17221e-101	1.34204e-122	8.7989e-115	5.70961e-117	1.31291e-122	3.67751e-124	2.79127e-117	1.72895e-124	8.86182e-123	4.53157e-125	2.14868e-94	2.10147e-124	5.48661e-26	2.30482e-13	2.70864e-10	5.55915e-40	1.45508e-06	9.45203e-06	3.7928e-13	1.0255e-117	1.61498e-111	3.71588e-75	3.21163e-115	4.14616e-124	7.78076e-123	1.74627e-84	6.19192e-118	2.50367e-99	1.94045e-49	1.07467e-48	2.07875e-95	1.04644e-109	2.32844e-105
L SFL	2.02388e-90	1.03139e-90	1.30743e-45	2.547e-69	1.86493e-77	1.12039e-98	7.12063e-99	2.26596e-106	4.27067e-118	5.27601e-08	0.765182	7.3109e-114	3.9843e-46	0.00157525	1.14638e-34	5.86029e-84	5.28856e-61	3.12428e-107	3.04529e-76	1.60832e-96	3.14444e-108	9.31513e-114	3.76955e-99	4.29578e-100	1.32365e-14	5.15036e-126	1.3036e-14	3.71901e-57	0.334716	9.58386e-80	3.92235e-15	1.07172e-41	2.23773e-77	5.21438e-27	5.7771e-79	6.24826e-87	8.56805e-15	2.13277e-08	3.22958e-65	1.50787e-96	4.68459e-70	0.00149031	1.31404e-19	0.107244	1.01782e-11	0.000137526	7.39854e-40	8.08869e-57	3.6969e-64
L PCV	5.74571e-126	3.38061e-114	1.15331e-124	2.96754e-125	1.42092e-120	1.67878e-115	4.84304e-123	7.9874e-113	2.77228e-114	2.92777e-125	1.9667e-115	7.33251e-122	8.9111e-118	5.15036e-126	1.29138e-125	6.50522e-112	6.85926e-104	4.61129e-124	4.18035e-116	3.77016e-105	8.64254e-101	9.74153e-111	1.51585e-113	7.3967e-126	3.08721e-123	2.16662e-111	5.15036e-126	5.15036e-126	5.15036e-126	3.24178e-125	5.15036e-126	2.99077e-119	1.83547e-119	1.38668e-106	4.90641e-121	1.75785e-114	5.17286e-126	5.15036e-126	1.06636e-122	1.59841e-122	1.53687e-125	9.276e-126	2.45864e-121	7.61342e-126	5.15036e-126	5.28362e-126	1.82188e-123	4.8283e-110	4.05941e-117
L STV	1.35383e-120	2.74629e-125	9.56128e-126	5.62965e-125	7.58693e-125	1.07698e-123	5.70818e-125	3.75794e-124	3.71807e-124	9.38543e-126	1.47949e-118	7.83225e-126	1.84884e-123	1.61306e-108	1.87254e-61	4.35381e-122	3.51353e-110	9.19e-126	4.74461e-121	2.83211e-120	8.78048e-124	1.15331e-124	1.30284e-123	5.15036e-126	1.34857e-125	7.76062e-121	5.15036e-126	5.15036e-126	2.23424e-110	1.3992e-89	4.88159e-105	1.42432e-67	1.94937e-59	2.46801e-40	2.85701e-59	9.47734e-124	7.16471e-126	8.04007e-124	6.32315e-124	3.71823e-125	5.99394e-126	3.82237e-123	1.19064e-124	3.46689e-121	5.17375e-119	1.12799e-106	9.50077e-119	5.47852e-118	3.17669e-117
L 7Pm	2.57321e-117	1.09229e-31	1.43435e-56	2.59174e-82	1.47619e-35	5.54504e-19	1.53257e-60	5.44995e-63	7.76447e-76	5.11231e-82	3.52661e-56	5.62011e-42	9.67962e-19	5.15036e-126	5.65624e-126	8.8307e-13	2.1964e-34	1.10239e-74	2.16765e-20	8.89966e-09	1.87686e-07	1.83908e-23	2.21556e-53	1.47908e-119	4.18832e-24	0.00637866	5.15036e-126	2.2279e-113	5.15036e-126	1.38729e-125	5.15036e-126	6.1814e-121	1.33901e-117	1.17329e-124	2.51091e-122	3.0729e-76	4.15086e-95	2.00487e-124	7.54359e-92	2.08725e-88	4.86957e-93	2.13705e-104	9.53293e-38	2.64073e-117	1.00836e-125	5.15036e-126	5.87999e-101	4.1725e-17	6.9049e-60
L 7m	5.41252e-43	1.6892e-34	0.0325259	3.13067e-08	0.000451942	2.40181e-10	1.44308e-22	1.41394e-85	3.07224e-111	2.88312e-28	3.09371e-55	0.00665459	4.55634e-06	9.19e-126	2.94144e-96	0.0585536	0.705784	2.84637e-80	0.622808	5.20004e-12	3.14103e-23	2.21839e-35	5.68208e-67	3.29593e-97	1.85757e-64	1.48262e-34	6.87578e-111	9.62905e-54	8.00222e-117	5.15036e-126	5.15036e-126	4.45529e-125	5.15036e-126	5.15036e-126	5.15036e-126	8.53389e-83	0.85226	2.10403e-10	1.67153e-71	1.30537e-81	9.17822e-42	9.28691e-05	8.32589e-45	2.70218e-59	1.81095e-13	1.93306e-10	6.35496e-27	0.00218295	0.000848393
L POS1	3.34002e-106	9.92348e-50	3.49106e-53	2.247e-70	2.89511e-36	1.31762e-32	2.29564e-58	1.46151e-103	7.65432e-117	0.00216166	1.97505e-06	0.129081	1.50957e-19	5.15036e-126	5.58424e-122	2.71414e-24	1.06599e-19	5.22272e-92	2.57693e-19	2.41863e-28	2.57419e-25	1.42725e-37	2.52273e-80	3.88832e-120	1.52748e-25	0.0260333	7.41757e-126	1.55766e-91	5.5305e-126	5.15036e-126	5.15036e-126	1.19414e-123	5.15036e-126	5.15036e-126	5.15036e-126	1.09123e-103	7.69154e-50	2.16512e-60	1.30855e-104	2.83378e-104	3.33982e-83	2.65741e-57	0.000593544	0.00132803	3.79731e-57	1.87527e-65	2.56161e-69	3.81016e-08	1.57777e-34
L 23d	1.30083e-106	9.48233e-28	3.0065e-37	1.22947e-55	2.23993e-73	1.30469e-65	3.53233e-47	7.29296e-27	1.25299e-57	0.000672072	7.78555e-06	2.10576e-38	2.38203e-26	5.15036e-126	5.55824e-126	3.98563e-17	0.0187282	7.29905e-41	6.75179e-25	5.16123e-39	1.16927e-54	1.39113e-74	1.07498e-18	1.37417e-117	4.74847e-44	2.16479e-115	9.49131e-96	8.39663e-69	3.80577e-77	3.33327e-124	1.9408e-118	5.15036e-126	1.75332e-124	5.15036e-126	5.15036e-126	4.30806e-30	6.714e-53	2.3209e-102	3.24229e-39	1.68853e-56	8.05176e-71	3.49437e-26	2.97019e-05	2.16128e-30	1.95879e-05	0.880011	1.38119e-12	0.00638807	0.000345971
L v23ab	1.29268e-48	3.25675e-35	0.0383546	1.53348e-12	1.09469e-09	5.34752e-17	8.83413e-18	4.85343e-93	5.6193e-113	2.91241e-38	3.81418e-59	6.41828e-12	0.00845571	7.43042e-125	6.90789e-68	0.000360922	0.025687	6.74338e-71	0.448462	2.27257e-18	2.05735e-26	6.96366e-34	1.76677e-63	7.73617e-93	1.14449e-78	0.000161917	1.44514e-68	7.96615e-17	1.08149e-73	5.15036e-126	5.15036e-126	2.58596e-123	5.15036e-126	5.15036e-126	5.15036e-126	5.21287e-84	0.0962433	1.3982e-17	2.1345e-72	9.97126e-79	2.04799e-31	0.0840635	8.86337e-48	3.86384e-79	2.69136e-28	3.98557e-23	1.09788e-21	0.0169784	0.00217229
L d23ab	3.72649e-84	5.07494e-36	3.79664e-07	3.92052e-28	1.40509e-32	8.16904e-37	7.64225e-31	3.85218e-77	7.21316e-103	5.42945e-17	5.09519e-35	0.00212657	0.266356	5.15036e-126	6.92313e-124	1.54478e-07	0.000249297	5.34003e-69	1.85976e-05	5.52627e-23	7.55284e-36	6.2753e-53	1.76552e-55	2.07218e-112	3.31077e-41	3.11184e-15	1.14799e-78	2.42226e-24	1.39433e-100	5.15036e-126	5.15036e-126	5.15036e-126	5.15036e-126	5.15036e-126	5.15036e-126	7.7811e-74	0.00751796	0.0703335	3.60552e-67	3.57677e-72	1.23765e-46	5.76139e-05	1.66959e-24	2.08261e-45	3.6062e-17	5.56042e-07	1.52574e-17	0.661038	0.00391618
L 31pv	4.81765e-69	1.18149e-36	8.94999e-07	1.09015e-19	2.97737e-26	1.15805e-41	2.47596e-35	3.62017e-66	2.14434e-99	7.19305e-29	3.81053e-56	0.696821	0.661038	5.15036e-126	1.697e-122	6.02279e-10	0.00235349	3.35086e-77	6.16419e-07	4.71355e-36	1.40342e-52	5.87895e-66	1.62e-56	2.05148e-106	4.99912e-40	7.99674e-90	6.31576e-97	1.73461e-47	1.54912e-76	5.15036e-126	5.15036e-126	5.15036e-126	5.15036e-126	5.15036e-126	5.15036e-126	3.36741e-65	0.118106	0.805965	2.14679e-54	5.54243e-69	7.43029e-40	0.0068301	4.1992e-38	9.94856e-51	3.70977e-23	2.47087e-25	1.59292e-13	0.7806	0.000533875
L 5m	3.05006e-117	2.01901e-125	1.47589e-125	2.26806e-125	2.70932e-125	5.7674e-125	4.36362e-125	5.15036e-126	5.15036e-126	1.01623e-122	5.78585e-113	3.77948e-112	1.44214e-124	3.50809e-68	0.00151471	9.61623e-126	5.18987e-124	9.08398e-126	1.8644e-124	1.19064e-124	8.18992e-125	3.95493e-124	1.08046e-125	1.31599e-124	6.27925e-102	1.39113e-57	1.01027e-116	3.82189e-122	3.4491e-96	3.257e-78	2.06191e-109	2.02339e-19	3.01924e-83	9.4408e-67	1.15054e-42	5.15036e-126	5.91362e-125	5.14751e-107	5.15036e-126	5.15036e-126	5.15036e-126	2.21175e-122	5.84463e-123	2.35277e-97	3.36352e-109	1.02054e-113	4.79023e-125	7.56166e-125	1.1977e-125
L 5mv	6.23099e-126	1.65552e-124	5.15036e-126	5.15036e-126	5.15036e-126	1.08548e-124	6.27268e-126	7.06696e-125	3.14474e-124	5.15036e-126	5.52097e-126	1.22024e-124	5.15036e-126	2.13127e-124	3.6002e-115	6.12174e-125	2.65367e-118	4.17248e-125	2.4762e-125	1.40511e-120	9.89788e-119	3.19234e-121	2.81132e-121	5.15036e-126	5.15036e-126	1.3262e-92	5.15036e-126	5.15036e-126	9.37103e-123	8.32014e-12	1.01008e-106	2.90026e-78	2.68621e-06	1.18434e-08	0.000254575	2.19297e-124	5.15036e-126	5.15036e-126	5.15036e-126	5.15036e-126	5.15036e-126	5.15036e-126	5.15036e-126	5.15036e-126	5.15036e-126	5.15036e-126	7.36724e-126	9.54696e-125	2.71841e-125
L 23c	5.15036e-126	1.23837e-120	5.15036e-126	5.15036e-126	5.15036e-126	1.34062e-125	5.28362e-126	2.66736e-110	2.52674e-110	5.15036e-126	5.15148e-126	6.97494e-124	5.15036e-126	5.15036e-126	5.15036e-126	1.28795e-124	1.65736e-114	5.79224e-124	3.33219e-125	5.9881e-118	3.94066e-116	1.34947e-121	1.17985e-108	5.15036e-126	5.15036e-126	6.172e-101	5.15036e-126	5.15036e-126	9.41372e-126	2.39963e-11	4.39062e-115	7.76062e-121	0.000333526	3.05648e-20	3.43483e-20	4.40519e-112	5.15036e-126	5.15036e-126	4.74916e-124	3.97787e-125	5.15036e-126	5.15036e-126	5.15036e-126	5.15036e-126	5.15036e-126	5.15036e-126	3.36573e-125	3.23773e-124	3.86505e-123
L 5L	4.50453e-114	1.49324e-124	9.17117e-124	1.65027e-123	2.89591e-120	2.84354e-115	6.89155e-119	5.15036e-126	5.15036e-126	3.31822e-122	4.15821e-109	4.78647e-108	2.26021e-117	1.97065e-81	3.28999e-11	9.14352e-118	1.9742e-113	2.19722e-123	7.07872e-113	2.46519e-114	8.30673e-117	2.23551e-117	8.33416e-125	1.24705e-124	2.64429e-112	1.84464e-57	5.32012e-122	1.66851e-123	7.36308e-108	8.83879e-65	1.34975e-110	2.37175e-25	1.97252e-69	1.09237e-55	1.25583e-33	5.15036e-126	5.15036e-126	2.21994e-122	5.15036e-126	5.15036e-126	5.15036e-126	5.15036e-126	1.35659e-123	7.79256e-118	1.71667e-124	4.04114e-121	5.85726e-126	3.11449e-118	4.3336e-125
L 24dd	2.38607e-121	1.56591e-125	5.15036e-126	5.15036e-126	2.3945e-125	1.03282e-124	1.24361e-125	5.15036e-126	5.15036e-126	1.14529e-125	2.46549e-119	1.40269e-123	1.49451e-125	1.86291e-88	3.82254e-14	1.27486e-125	1.74153e-122	6.29769e-126	4.49454e-124	6.67564e-124	1.19414e-123	3.4701e-124	8.6368e-126	1.54154e-125	6.90776e-122	1.18846e-92	7.98374e-123	1.22795e-125	2.55601e-101	1.15933e-81	8.68583e-114	2.35278e-40	1.0902e-82	3.72766e-64	2.68844e-48	5.15036e-126	5.15036e-126	4.20743e-124	5.15036e-126	5.15036e-126	5.15036e-126	6.01932e-126	6.35812e-126	1.25699e-120	7.22419e-122	2.17264e-116	5.15036e-126	2.29721e-125	7.32833e-126
L 24dv	4.92636e-125	4.07233e-125	5.15036e-126	5.36053e-126	1.09977e-125	4.73617e-123	5.40308e-124	5.15036e-126	5.15036e-126	5.98319e-126	9.75118e-125	1.60231e-123	2.75572e-125	4.18106e-117	2.59043e-79	3.73596e-121	3.19705e-111	2.92589e-124	2.08718e-120	1.41945e-116	2.39299e-119	1.85208e-121	7.23397e-124	5.33652e-126	5.52908e-126	3.34971e-92	1.94966e-125	7.3142e-126	1.88433e-109	4.01128e-43	6.61488e-100	9.4941e-67	2.90013e-38	5.58523e-33	3.04276e-20	6.93936e-126	5.15036e-126	5.15036e-126	5.15036e-126	5.15036e-126	5.15036e-126	5.15036e-126	5.15036e-126	5.15036e-126	5.15036e-126	7.44777e-124	5.44308e-126	8.25911e-122	3.02242e-124
L 7AL	3.90764e-122	5.49882e-118	5.83015e-125	1.27437e-124	1.29415e-112	1.45966e-93	1.50595e-116	6.40958e-120	3.76454e-118	1.29914e-125	1.10662e-122	3.48738e-105	2.68074e-115	3.19195e-107	4.91514e-69	6.70014e-96	3.60574e-101	4.64614e-113	3.50317e-103	5.31911e-87	1.08547e-77	1.23983e-82	9.05733e-116	3.7048e-124	1.43111e-125	8.59464e-35	5.28362e-126	3.45709e-124	4.06716e-123	4.25412e-07	2.37592e-89	7.89727e-20	0.00139866	0.0220678	0.179299	1.18424e-120	5.15036e-126	5.15036e-126	5.15036e-126	5.15036e-126	5.15036e-126	5.15036e-126	5.15036e-126	5.15036e-126	5.15036e-126	5.15036e-126	5.15036e-126	8.33626e-111	2.33848e-125
L SCEF	7.3967e-126	1.09301e-124	5.1591e-126	5.44308e-126	6.82801e-126	1.02055e-125	5.26777e-126	6.46908e-126	1.41697e-125	5.15036e-126	5.15036e-126	9.19e-126	9.30113e-126	3.93713e-59	2.49879e-28	6.77702e-126	2.09507e-125	9.06317e-126	5.51516e-126	2.45394e-124	3.92674e-124	2.48409e-125	4.58773e-121	1.20867e-125	5.15036e-126	9.99787e-112	6.44207e-123	3.73079e-125	5.34313e-104	1.36503e-12	1.18011e-19	0.93826	6.11667e-16	0.000278546	2.83768e-30	1.29367e-123	5.15036e-126	5.73584e-126	5.13848e-125	5.15036e-126	5.15036e-126	5.15036e-126	5.15036e-126	5.15036e-126	5.15036e-126	6.16023e-126	5.9114e-126	5.15036e-126	6.59457e-126
L 6ma	8.45556e-125	1.63763e-101	4.22301e-124	1.7957e-123	2.97608e-116	8.08177e-95	1.61517e-114	3.42559e-85	3.67266e-88	5.15036e-126	1.67708e-125	6.69959e-124	2.4819e-118	9.8512e-107	2.23053e-111	9.00683e-88	3.72145e-85	1.88514e-100	2.51221e-99	6.16697e-67	6.27835e-64	1.2167e-82	2.73076e-85	5.56333e-124	5.15036e-126	1.17659e-100	5.65624e-126	1.34359e-124	9.24724e-126	8.80921e-18	4.1412e-44	7.39041e-33	1.26522e-41	6.88002e-13	1.19293e-32	5.06192e-86	5.15036e-126	5.15036e-126	5.01329e-116	4.0811e-120	5.15036e-126	5.15036e-126	5.15036e-126	5.15036e-126	5.15036e-126	5.15036e-126	2.7329e-124	1.39128e-103	1.83235e-116
L 7Am	7.66484e-125	3.2374e-87	8.65747e-124	4.5784e-124	7.53743e-107	1.97017e-79	9.26118e-116	7.5135e-67	1.05977e-57	5.20824e-126	1.29914e-125	2.39063e-109	6.86944e-114	5.1937e-123	7.73738e-119	5.28438e-85	4.01531e-101	1.69213e-105	9.7114e-107	1.65321e-66	6.48993e-50	3.06644e-63	1.3879e-78	1.7318e-121	2.42786e-125	1.98322e-37	5.15036e-126	7.11572e-125	5.15036e-126	0.00351141	2.83268e-121	1.22723e-38	0.000127478	0.807219	5.93511e-05	8.17343e-88	5.15036e-126	5.15036e-126	3.26519e-121	4.43571e-117	9.38543e-126	5.15036e-126	5.46073e-126	5.15036e-126	5.15036e-126	5.15036e-126	1.1798e-125	1.72053e-107	3.38048e-122
L 7PL	1.04676e-122	1.29786e-86	1.18537e-117	1.24594e-119	5.00277e-92	1.16641e-84	2.44635e-116	4.48115e-81	9.99624e-63	5.15036e-126	5.92561e-126	9.86081e-97	4.61686e-96	3.62336e-113	1.35217e-109	5.75221e-93	2.23826e-123	1.61933e-113	1.26613e-112	3.71791e-81	1.47914e-55	2.59112e-69	6.98841e-82	1.14154e-116	1.74501e-114	0.0619759	5.15036e-126	4.2585e-117	5.15036e-126	0.00384389	5.18825e-121	0.0003878	1.11818e-06	2.31392e-14	2.58892e-08	3.42322e-99	5.1591e-126	5.15036e-126	2.95037e-117	4.68251e-111	1.91834e-123	5.15036e-126	1.25163e-125	5.15036e-126	5.15036e-126	5.15036e-126	6.60885e-126	1.48498e-118	3.99161e-125
L 7PC	6.46927e-119	2.36143e-125	1.04011e-124	3.26415e-125	7.22419e-122	4.54626e-123	3.83965e-125	1.05875e-124	3.14453e-123	1.71544e-125	2.50772e-125	1.19479e-111	4.14236e-120	1.08125e-60	3.19701e-07	1.40175e-124	5.19675e-126	7.6372e-125	9.27778e-125	7.52913e-124	1.09893e-120	3.84544e-120	8.13594e-125	1.97987e-121	2.77303e-112	1.58199e-53	2.35989e-121	3.02902e-120	3.87513e-115	6.15098e-23	3.09222e-78	0.0429527	7.91153e-17	9.24315e-10	0.28636	9.71663e-125	6.004e-126	1.68667e-123	5.73584e-126	5.15036e-126	5.75784e-126	5.15036e-126	1.02918e-125	1.12091e-124	5.18337e-126	5.19224e-126	5.15036e-126	5.1591e-126	5.15036e-126
L LIPv	2.96754e-125	1.60623e-125	7.6591e-126	5.46073e-126	5.15036e-126	5.15036e-126	5.15036e-126	8.91955e-125	7.8259e-117	5.15036e-126	5.15036e-126	2.71967e-121	6.01932e-126	3.57907e-46	2.33898e-05	5.15036e-126	5.15036e-126	5.1591e-126	5.15036e-126	5.15036e-126	5.88461e-126	5.15036e-126	6.84634e-124	1.47509e-121	1.00134e-122	8.80979e-71	2.9575e-119	2.71533e-122	5.34333e-72	6.7311e-05	1.73409e-25	0.494992	1.52163e-05	0.0373005	9.73292e-14	9.44391e-125	7.14391e-126	2.95723e-124	2.26148e-118	4.59362e-125	4.44758e-123	1.41059e-117	5.15036e-126	3.24178e-125	3.50469e-125	5.58711e-126	5.29274e-126	5.15036e-126	5.15036e-126
L VIP	1.2565e-123	8.60922e-125	2.85028e-125	1.69852e-125	3.37707e-125	5.19895e-126	5.15036e-126	1.69831e-124	2.12316e-118	5.24392e-126	6.004e-126	3.08404e-115	4.33114e-124	9.72665e-30	0.721407	5.15036e-126	5.15036e-126	5.39977e-125	5.15036e-126	5.15036e-126	7.45731e-125	1.30766e-125	1.26541e-122	5.87841e-118	1.03588e-110	1.87233e-70	1.33407e-120	1.68564e-117	3.37044e-103	0.00821613	4.66252e-54	0.00411733	0.0324207	0.254823	0.000753959	7.48326e-125	1.09632e-125	1.49038e-118	3.4198e-124	7.77161e-125	1.08232e-122	1.91834e-123	1.26278e-125	7.89681e-123	7.83225e-126	5.15036e-126	5.15036e-126	5.15036e-126	5.15036e-126
L MIP	6.21804e-122	7.0787e-110	6.00352e-115	7.7317e-121	9.38953e-110	5.9267e-111	1.94091e-122	1.13252e-100	1.27685e-76	5.15036e-126	5.15036e-126	7.94418e-93	3.80421e-108	1.39563e-79	1.7891e-50	2.15696e-116	5.24355e-126	1.96994e-122	1.27968e-123	4.67996e-113	1.32569e-98	5.39038e-105	2.71905e-99	6.92439e-117	1.91539e-101	0.52201	6.05743e-122	8.9324e-99	1.36573e-125	5.4856e-07	7.35931e-73	0.00193735	4.97568e-20	4.17347e-21	1.28946e-22	2.28823e-111	1.05875e-124	2.56955e-124	9.06077e-115	4.08911e-116	6.03866e-120	1.30168e-124	3.50469e-125	7.04296e-125	5.15036e-126	5.15036e-126	5.17286e-126	1.89453e-125	5.72972e-126
L 1	7.2845e-108	1.86911e-125	1.14847e-125	1.10324e-125	5.08204e-123	3.57944e-123	3.18874e-125	5.15036e-126	5.15036e-126	1.35895e-120	1.41543e-97	3.94636e-103	2.67369e-123	3.67593e-54	0.000288013	2.85028e-125	2.02891e-122	9.94094e-126	7.92527e-123	7.78085e-124	7.41984e-124	6.09536e-124	6.64066e-126	8.88977e-125	6.38963e-73	1.05447e-39	1.33811e-113	1.96548e-121	3.60344e-92	1.18174e-87	3.95968e-114	2.45889e-11	9.16707e-93	3.79444e-75	1.47849e-45	5.47807e-126	7.53596e-125	4.79733e-95	5.18857e-126	5.15036e-126	5.15036e-126	2.09412e-124	2.19523e-122	1.2167e-82	4.95551e-103	7.05253e-105	5.15036e-126	8.48561e-125	7.87436e-126
L 2	6.91963e-114	2.57568e-125	1.84435e-125	1.20507e-125	1.52235e-122	2.50563e-120	1.7724e-124	5.15036e-126	5.20824e-126	2.0573e-123	4.85446e-113	3.43984e-107	8.10633e-122	7.46682e-76	0.0951431	1.00878e-122	3.61289e-121	7.69153e-125	6.54194e-119	2.33439e-120	3.10921e-120	4.97221e-120	1.94966e-125	1.45254e-124	1.43223e-102	8.75608e-45	1.8016e-119	1.34204e-122	5.19463e-104	1.98802e-63	2.59946e-103	8.57895e-15	5.55825e-69	1.51397e-48	1.44866e-27	6.24559e-126	5.84403e-126	8.35239e-122	5.15036e-126	5.15036e-126	5.15036e-126	5.15036e-126	2.18042e-125	3.12604e-118	5.34315e-124	2.69545e-122	5.15036e-126	5.62406e-124	5.28738e-126
L 3a	6.76102e-121	1.42655e-125	5.15036e-126	5.41727e-126	5.4782e-125	1.25637e-124	6.79267e-126	5.15036e-126	5.15036e-126	6.31267e-125	2.35659e-109	3.53683e-122	2.37877e-125	2.74079e-67	0.734729	6.19968e-126	4.43582e-121	6.53026e-126	1.46756e-124	6.84634e-124	1.81822e-124	4.3336e-125	7.48385e-126	7.7617e-126	2.28966e-109	2.16837e-92	9.43095e-119	3.28742e-125	1.03679e-94	6.71852e-92	9.12785e-115	5.46269e-28	6.27292e-97	2.15889e-76	4.53477e-54	5.15036e-126	5.15036e-126	5.51301e-111	5.15036e-126	5.15036e-126	5.15036e-126	1.76322e-125	8.39384e-126	2.76011e-109	1.43234e-111	1.14982e-105	7.9201e-126	4.45529e-125	5.94597e-126
L 6d	6.26852e-103	5.00326e-124	1.46211e-116	5.88924e-121	2.76011e-109	3.84227e-109	9.47109e-115	5.24977e-126	5.5305e-126	2.78611e-110	6.99094e-92	6.13177e-100	2.61258e-104	3.37261e-49	0.62247	1.23436e-112	2.11212e-111	1.81459e-122	1.42025e-97	4.4713e-108	2.25264e-108	6.23824e-110	9.93807e-124	1.52532e-121	4.68459e-70	7.62532e-62	1.60201e-109	7.13332e-117	2.86392e-104	4.72359e-91	3.11092e-108	7.15493e-17	1.51979e-92	9.74652e-70	9.77548e-54	1.43569e-125	4.53301e-122	2.17767e-94	6.62473e-126	5.15036e-126	6.35812e-126	1.93773e-125	3.86415e-122	2.61349e-102	1.11788e-110	5.12698e-111	5.15036e-126	1.03847e-115	4.45529e-125
L 6mp	6.29835e-115	1.23366e-124	1.52529e-124	2.22139e-123	1.15001e-116	3.46144e-109	4.74264e-117	5.15036e-126	5.15036e-126	2.45394e-124	4.02991e-117	6.01051e-118	7.19006e-115	9.82519e-59	8.79743e-06	3.02648e-112	2.48396e-103	4.06716e-123	4.41502e-103	6.25215e-105	2.47696e-106	6.14859e-110	6.31267e-125	1.05875e-124	6.28829e-122	1.73793e-63	3.22671e-120	8.91955e-125	4.21658e-102	5.86887e-45	9.83273e-99	1.99335e-10	3.36455e-48	3.00166e-25	1.65828e-08	5.15036e-126	5.15036e-126	4.16077e-124	5.15036e-126	5.15036e-126	5.15036e-126	5.15036e-126	5.15036e-126	4.10021e-125	1.2399e-125	3.32679e-121	5.15036e-126	2.37331e-115	1.55592e-123
L 6v	1.69842e-113	4.72342e-125	2.71254e-123	2.68346e-123	5.51182e-119	2.14218e-120	9.27405e-124	1.25572e-125	9.08398e-126	1.66069e-125	1.39925e-125	5.13797e-123	4.72538e-117	5.69995e-11	0.0200542	2.59088e-121	3.96544e-123	2.05659e-124	1.33243e-119	1.343e-118	5.79143e-118	2.0489e-120	1.61037e-122	1.01684e-121	1.59513e-121	5.10138e-69	1.63643e-107	4.0811e-120	4.86579e-91	0.022096	3.02574e-34	0.0173498	0.344492	0.707446	1.74683e-08	6.67564e-124	6.63057e-125	7.10367e-118	5.61059e-125	6.27268e-126	9.65195e-126	1.4989e-125	5.29814e-126	1.15711e-124	5.41038e-123	9.04706e-125	5.15036e-126	7.7199e-125	7.07086e-126
L p24pr	1.14847e-125	5.16276e-118	7.35135e-125	2.02556e-125	1.22081e-123	6.10649e-120	7.07214e-121	3.95118e-121	4.23684e-123	1.10928e-123	1.42105e-117	3.82713e-124	2.23632e-122	1.64423e-120	2.4486e-90	1.93472e-114	1.52107e-106	2.21252e-119	3.79707e-117	1.66254e-111	1.49935e-110	1.46211e-116	5.00428e-112	1.76322e-125	6.31103e-126	2.2652e-120	1.51677e-125	8.46293e-126	1.57959e-102	1.28433e-55	9.20477e-98	7.28725e-110	3.43862e-52	6.00301e-58	5.02202e-53	4.05941e-117	5.15036e-126	5.15036e-126	2.60227e-125	6.4822e-126	5.15036e-126	5.17286e-126	1.01102e-125	1.16542e-125	7.14391e-126	2.83933e-119	6.05583e-125	3.49442e-114	1.25064e-119
L 33pr	1.84698e-115	8.30405e-73	1.00857e-87	1.22498e-98	2.11449e-88	3.99251e-75	1.34543e-89	3.5334e-91	8.16897e-99	5.0446e-106	4.92638e-111	2.30563e-85	6.50726e-69	2.62635e-113	5.1374e-94	5.8897e-61	5.40832e-83	1.67044e-94	1.17064e-70	3.86677e-57	1.91109e-50	2.72475e-65	7.45324e-70	4.243e-117	7.44452e-92	1.7151e-24	1.4199e-114	1.61168e-98	3.45412e-121	4.66275e-42	1.79782e-112	2.48911e-90	6.79883e-39	3.8606e-110	6.3621e-43	4.36298e-90	4.96827e-112	5.77381e-120	6.73008e-100	1.91504e-107	7.45092e-113	4.73136e-106	3.50106e-104	3.85626e-113	9.38418e-118	2.67481e-119	2.14616e-105	2.02644e-76	8.93064e-89
L a24pr	8.70641e-126	7.83958e-120	5.15036e-126	7.5426e-126	6.1167e-126	1.46282e-124	8.54778e-125	2.02545e-110	4.94042e-115	5.15036e-126	1.58642e-125	8.33416e-125	8.72977e-126	4.73163e-124	6.1814e-121	4.82515e-123	8.8983e-111	2.85343e-120	6.35617e-125	9.14352e-118	9.60665e-119	1.78416e-121	2.99831e-104	5.15036e-126	5.15036e-126	4.32239e-116	5.15036e-126	7.16471e-126	3.45192e-107	7.44243e-05	1.78806e-46	5.21152e-88	6.44472e-07	0.157012	0.0153179	3.41201e-106	5.15036e-126	5.15036e-126	5.17587e-123	7.7199e-125	5.15036e-126	5.15036e-126	5.15036e-126	5.15036e-126	5.15036e-126	1.45274e-125	5.52397e-124	3.12254e-124	3.87822e-121
L p32pr	6.75678e-126	4.77162e-123	5.15036e-126	6.05661e-126	5.17471e-126	1.22429e-125	9.24724e-126	2.71452e-119	6.17455e-120	5.15036e-126	5.15036e-126	1.61714e-125	5.84403e-126	3.42541e-112	3.33273e-104	3.42334e-125	1.07279e-119	1.00107e-123	7.83225e-126	2.66518e-122	3.78446e-124	6.22615e-125	8.8501e-113	5.40367e-126	5.15036e-126	4.10455e-119	6.86515e-126	6.93936e-126	1.95556e-101	6.02224e-17	2.08123e-19	2.09548e-35	4.97568e-20	4.3268e-11	4.70574e-20	1.24788e-112	5.15036e-126	5.15036e-126	4.95206e-123	2.09507e-125	5.15036e-126	5.15036e-126	5.15036e-126	5.15036e-126	5.15036e-126	5.15036e-126	6.05583e-125	8.15519e-126	1.31132e-124
L a24	4.35392e-73	4.74331e-26	1.49314e-09	1.12589e-21	3.58139e-24	2.89648e-32	1.76705e-25	1.45128e-41	5.75902e-85	1.04893e-09	6.96873e-35	0.25869	0.00250821	7.52703e-126	1.02089e-106	1.00756e-11	0.0769206	2.82752e-46	2.52925e-10	4.80083e-30	9.81791e-38	5.10764e-42	2.55264e-35	4.08396e-109	1.40354e-11	2.52238e-83	9.37672e-83	7.42529e-37	5.28403e-39	5.15036e-126	5.15036e-126	5.26777e-126	5.15036e-126	6.39586e-126	5.15036e-126	8.59576e-43	1.59287e-10	1.31595e-17	3.78852e-45	8.16613e-60	5.18674e-40	0.00240617	2.6774e-10	1.92454e-09	1.17984e-08	1.88803e-23	5.59665e-10	0.448554	0.000130382
L d32	1.00193e-95	1.21352e-12	2.32553e-05	1.31281e-20	3.28529e-27	5.57436e-33	1.73072e-32	2.89745e-22	1.04112e-64	0.60306	1.24074e-07	3.69858e-38	0.731448	6.07063e-126	1.71448e-116	0.0104147	0.144368	5.94251e-39	5.08011e-06	4.78081e-19	1.14403e-35	3.23082e-58	3.26188e-13	7.20732e-119	6.12172e-05	6.99515e-119	2.06842e-85	5.11628e-49	8.8123e-96	4.39418e-125	7.06658e-123	5.15036e-126	4.04524e-125	7.48326e-125	5.15036e-126	2.25951e-18	1.38482e-11	6.33374e-43	7.58417e-20	1.05996e-41	2.78869e-41	0.901292	0.411215	9.69602e-13	0.121116	0.147379	0.00236371	0.234182	0.179828
L 8BM	2.49951e-108	2.80136e-09	1.85924e-06	9.41978e-33	7.4566e-31	6.43332e-29	3.25609e-39	1.53655e-36	1.71986e-65	7.34612e-48	3.97205e-64	5.47184e-93	0.10975	1.11401e-99	1.18513e-84	0.00139555	1.45569e-16	1.26693e-44	6.01422e-12	8.47046e-06	1.14754e-15	2.25015e-47	2.90069e-08	2.70468e-119	2.28234e-47	8.90239e-92	1.23328e-70	1.24287e-54	2.25643e-121	3.07481e-63	6.61792e-67	3.11362e-105	1.3569e-25	1.86312e-119	2.42894e-86	1.31762e-32	1.435e-19	4.80071e-46	1.50709e-29	2.5935e-46	1.54494e-60	0.0223728	2.2356e-42	4.91017e-53	1.82522e-16	9.18292e-78	5.94542e-08	7.76795e-07	2.85262e-08
L p32	6.65511e-91	2.57917e-33	9.06691e-28	6.97475e-45	6.87146e-46	2.43507e-46	4.32308e-37	8.22561e-40	1.08466e-73	0.876236	6.72878e-15	6.11343e-05	1.64446e-13	5.67606e-126	1.04834e-116	1.2712e-20	0.00023841	3.51298e-46	6.49711e-17	1.20025e-39	4.14534e-46	1.91675e-56	4.39627e-33	1.12205e-113	0.395354	2.15722e-57	6.7644e-104	2.08189e-46	1.40206e-76	2.83212e-125	5.15036e-126	5.7715e-126	7.41757e-126	2.68204e-125	5.15036e-126	2.70934e-43	9.38536e-32	1.15049e-65	1.26139e-50	2.7817e-64	1.03883e-51	1.86767e-15	0.808726	2.45249e-08	0.000287653	0.247065	3.89497e-20	0.00188276	2.51274e-08
L 10r	2.20797e-47	7.65884e-75	4.65254e-13	4.75514e-28	1.57652e-22	1.04488e-43	1.00574e-42	1.945e-115	3.79357e-123	3.58591e-15	1.07517e-28	0.000365196	9.00426e-05	1.03179e-106	0.273625	1.25828e-33	1.06358e-24	7.39743e-98	2.41067e-18	2.72969e-53	2.87504e-60	4.22854e-59	9.91831e-96	5.51479e-91	4.4025e-63	0.000368144	1.62632e-53	3.77272e-21	3.87904e-19	5.15036e-126	5.15036e-126	5.062e-91	5.15036e-126	5.33652e-126	5.35477e-126	1.16299e-108	0.000644665	6.34613e-19	3.23406e-96	1.16533e-102	8.72455e-59	1.32926e-08	3.19393e-20	2.96701e-70	3.29884e-18	2.09982e-19	1.71466e-48	3.5969e-13	7.4566e-31
L 47m	1.51068e-87	1.76592e-83	3.52698e-30	1.66719e-61	9.73742e-61	2.19829e-68	2.75976e-69	2.50861e-110	2.00744e-114	5.19435e-39	7.39559e-41	3.19792e-23	1.91592e-24	6.0881e-42	2.08123e-19	4.28645e-61	6.73177e-82	4.08396e-109	2.63315e-55	1.15034e-64	3.2923e-64	1.42064e-68	1.38012e-92	7.57011e-115	0.855646	0.00107523	1.671e-52	9.92579e-47	2.77218e-21	1.89567e-101	1.16151e-122	2.60869e-07	5.64685e-117	1.05868e-120	1.28921e-68	2.71822e-107	1.53766e-50	1.24838e-10	5.92361e-100	8.71226e-104	8.31676e-90	2.69223e-46	1.01992e-15	1.45085e-08	8.16034e-19	5.82512e-22	1.68578e-85	7.42243e-61	1.20628e-66
L 8Av	7.75634e-38	8.42244e-24	8.77623e-05	0.0325915	9.6892e-05	5.48437e-22	4.38663e-34	1.07467e-48	2.51164e-82	2.11124e-25	5.91724e-31	1.34429e-18	1.74207e-14	1.08283e-102	1.66068e-30	0.06886	5.99659e-05	1.26485e-72	0.0246069	2.19271e-16	1.29693e-36	3.57658e-62	3.62621e-40	7.6013e-99	4.89259e-25	3.55492e-99	4.92658e-45	2.12109e-30	4.5915e-83	5.15036e-126	1.33728e-119	9.72211e-124	5.26029e-126	5.20824e-126	5.15036e-126	4.1175e-47	5.93923e-12	3.9646e-24	1.72817e-25	5.38171e-44	8.08752e-17	9.2562e-12	3.19294e-44	2.32901e-51	2.00159e-43	3.81098e-13	0.00648673	0.0699827	0.135988
L 8Ad	1.18423e-54	3.52116e-23	0.54523	9.16821e-10	0.0053757	1.56703e-06	4.94205e-21	3.45043e-81	2.26344e-105	2.17297e-17	2.11161e-31	0.000418608	6.2509e-10	1.15717e-122	3.08979e-64	0.592931	0.106678	1.4426e-65	0.0736233	0.000225687	2.30231e-09	9.50631e-23	2.14218e-56	2.3701e-105	7.0616e-58	0.123083	3.30294e-111	5.27728e-40	1.2145e-122	5.15036e-126	5.15036e-126	8.72846e-123	5.15036e-126	5.15036e-126	5.15036e-126	3.42713e-80	0.275119	0.366326	2.86604e-71	2.16539e-76	3.17626e-38	4.99054e-05	2.28167e-34	2.69614e-26	0.307326	3.93249e-07	4.3386e-27	0.000309986	0.000489188
L 9m	7.92246e-31	1.34175e-52	0.000693126	1.03936e-09	4.42614e-15	3.53503e-53	3.80854e-54	6.22749e-65	5.42836e-103	8.67304e-18	5.9345e-32	1.03905e-41	0.972075	7.23394e-49	9.82815e-28	1.61984e-28	4.09037e-19	2.55569e-99	1.4286e-25	5.11209e-65	1.30014e-79	3.34733e-86	4.2125e-67	7.1551e-91	2.67562e-06	5.01011e-125	6.81319e-50	7.63364e-64	1.76649e-14	5.15036e-126	2.31371e-119	5.33988e-106	5.15036e-126	1.99565e-115	8.25334e-126	1.94476e-58	0.0213869	1.37043e-20	1.09649e-44	3.03559e-74	3.9223e-43	0.509094	1.77956e-24	1.53766e-50	3.88017e-31	2.47455e-54	4.42438e-18	9.91799e-10	5.21716e-21
L 8BL	3.17954e-20	2.82553e-35	0.000249931	0.0243284	1.41967e-09	4.50324e-45	4.60479e-41	3.82813e-61	5.86526e-92	1.17567e-43	9.62724e-47	3.14486e-28	3.16042e-05	3.07899e-12	2.27751e-38	2.37918e-14	4.44338e-15	3.37174e-82	4.01573e-12	5.0451e-48	8.05698e-70	7.01853e-84	2.51801e-50	4.42782e-74	3.85605e-25	2.2497e-124	0.564703	8.97366e-10	3.50049e-16	1.07074e-125	3.47098e-66	8.77379e-108	4.3336e-125	2.34281e-120	1.34857e-125	8.99709e-46	8.18016e-16	1.55543e-65	4.63042e-21	2.76081e-49	4.35207e-15	3.76916e-18	5.16512e-50	4.17172e-81	1.72643e-73	4.7716e-68	0.004547	0.00812575	4.65277e-07
L 9p	6.15589e-32	5.84666e-37	0.473045	1.78554e-06	9.91727e-12	8.54429e-38	2.22978e-37	1.70764e-55	2.03722e-90	5.11966e-40	5.19149e-52	5.38024e-07	0.00226978	4.60745e-95	0.00106353	2.48355e-09	1.52174e-07	2.16423e-77	3.31206e-07	9.67304e-40	1.96391e-57	5.99065e-72	4.2354e-54	1.23009e-79	5.12483e-32	7.17183e-106	1.02465e-29	3.68736e-17	3.11661e-11	5.60186e-126	7.45201e-121	1.18853e-121	7.14391e-126	2.20159e-125	5.3709e-126	1.91151e-52	0.000943966	2.17289e-22	7.63038e-34	1.20585e-56	4.00682e-19	0.00434739	4.40081e-45	6.97633e-57	8.34576e-39	4.64733e-39	3.43952e-09	0.570087	1.261e-06
L 10d	1.28571e-31	4.52201e-35	0.745931	5.4441e-07	6.24518e-05	3.62528e-16	1.12989e-22	3.17534e-87	2.46064e-111	6.82129e-43	5.12566e-56	1.35405e-11	2.97019e-05	6.77027e-112	4.79354e-12	2.31881e-05	0.000373881	3.41361e-71	0.164662	3.42527e-17	1.51207e-27	1.29161e-38	1.91223e-65	1.90364e-80	9.69989e-79	1.19995e-05	2.79975e-40	2.72057e-06	6.13578e-53	5.15036e-126	5.17742e-126	2.41926e-116	5.15036e-126	5.19224e-126	5.15036e-126	4.26419e-82	0.00123351	3.78827e-28	2.25564e-63	6.50938e-78	4.92964e-28	0.40444	1.94512e-49	1.60564e-80	1.44231e-37	2.70753e-27	2.05743e-17	0.17591	0.000954447
L 8C	2.82782e-92	3.25352e-17	1.45153e-06	3.75887e-24	1.05647e-24	6.28215e-29	1.17016e-47	9.28461e-41	6.71302e-62	3.00559e-23	1.40941e-43	3.43571e-76	0.719745	2.79057e-120	7.72932e-104	0.00057084	5.33444e-18	2.51508e-60	3.78843e-11	3.78843e-11	2.10725e-23	4.02085e-52	4.09634e-21	2.56384e-117	1.42814e-16	4.11754e-77	1.62927e-82	2.39405e-61	5.15675e-123	5.18168e-118	1.71455e-108	1.91496e-120	1.74834e-103	4.97809e-125	8.79467e-123	5.57361e-39	1.72876e-08	6.31393e-24	1.02352e-28	1.85953e-45	5.59215e-49	0.335851	9.76126e-09	1.66061e-13	0.000655893	6.42684e-58	3.33563e-09	5.35483e-06	3.26673e-07
L 44	9.41418e-93	2.68909e-60	1.23586e-43	1.14409e-65	1.3341e-69	4.86894e-88	1.54679e-97	5.1511e-85	1.29648e-99	3.84454e-59	8.76814e-61	5.32375e-124	3.84579e-35	0.786047	9.35713e-10	1.62264e-59	1.53825e-62	3.092e-98	1.2317e-68	7.88851e-72	2.28511e-86	5.50493e-103	1.3553e-57	4.80163e-109	1.03712e-88	1.02345e-125	9.73359e-26	4.19189e-93	2.80833e-06	5.56321e-08	0.0316753	1.13705e-35	0.909749	9.43792e-08	3.9459e-16	3.95807e-65	3.58212e-35	8.08951e-09	3.32208e-47	2.51644e-87	2.55413e-80	4.90076e-07	3.89966e-60	1.74337e-41	0.00904344	4.308e-11	5.39732e-36	1.77366e-56	2.30614e-50
L 45	1.89412e-70	9.69532e-86	5.39855e-38	1.32006e-58	3.04543e-78	6.84872e-106	2.49764e-102	1.38553e-101	6.62162e-114	9.20209e-22	3.26764e-14	1.18332e-118	1.80888e-36	0.00145231	3.00845e-63	1.32099e-83	9.15679e-72	2.43535e-115	3.05025e-86	2.14434e-99	3.17612e-113	1.95592e-117	3.22136e-84	1.96507e-100	3.37807e-51	5.2114e-126	1.05888e-11	2.02921e-92	3.41539e-21	3.48359e-72	1.42908e-07	1.25595e-25	1.52702e-72	1.73049e-31	1.58333e-68	5.99777e-86	2.89129e-21	5.95621e-08	3.24715e-64	1.30295e-94	2.32793e-76	0.00226367	2.91815e-17	4.74094e-06	2.81356e-14	2.29924e-13	3.04351e-33	5.94044e-68	3.77653e-60
L 47l	2.85402e-52	5.33219e-76	4.55939e-21	1.00268e-37	3.95471e-62	1.38077e-101	3.68662e-94	4.23354e-93	5.07779e-110	0.00577063	0.182817	1.42085e-103	2.35176e-23	0.00224056	3.65364e-70	4.02835e-75	2.52468e-67	4.09488e-112	2.58587e-80	2.10785e-99	1.59458e-110	3.17687e-114	6.40796e-77	4.38917e-94	2.05598e-23	5.28738e-126	1.65461e-06	1.92522e-78	3.4221e-37	5.40916e-99	8.95353e-17	2.76881e-46	2.82402e-99	1.53838e-49	3.56504e-94	6.72149e-76	3.86456e-09	3.52436e-20	1.73727e-56	2.26991e-87	1.17601e-64	0.49765	0.484719	6.12305e-29	5.42053e-26	1.11185e-29	1.3273e-27	8.07108e-58	3.82949e-50
L a47r	5.35336e-38	7.51387e-24	0.00101844	2.55082e-05	9.5796e-15	2.01598e-35	8.42338e-44	1.19716e-45	5.01362e-65	0.255842	8.74335e-11	3.20146e-29	7.73731e-05	5.75052e-14	0.000545917	2.85787e-08	6.97848e-27	5.37069e-69	3.35494e-14	9.72394e-22	1.04345e-36	1.18266e-61	2.57611e-27	1.95293e-89	0.893205	1.2472e-21	0.354647	1.36341e-09	1.11424e-44	4.01578e-66	5.94435e-20	3.87077e-84	5.74645e-42	5.08695e-118	1.28921e-87	1.06642e-43	0.000398494	3.55804e-13	4.84251e-20	2.29081e-34	3.12061e-21	4.44165e-14	7.48596e-08	9.04038e-29	2.29228e-26	0.0751505	0.209853	1.46218e-06	5.01817e-05
L 6r	8.67434e-112	1.51954e-99	2.28589e-113	1.93542e-111	4.34105e-99	1.60808e-92	2.47693e-113	5.61777e-87	1.17211e-69	5.15036e-126	5.15036e-126	1.88348e-123	1.72385e-102	0.00314996	6.77198e-07	1.14009e-101	3.0863e-121	4.92112e-103	6.31274e-114	2.31207e-79	3.19383e-64	1.67051e-82	3.28315e-70	1.04648e-118	5.15036e-126	9.96216e-32	1.51567e-106	5.60167e-112	5.33323e-107	4.76654e-90	3.89317e-16	1.26099e-21	1.23498e-101	7.79047e-46	9.64406e-102	2.47133e-88	5.15036e-126	7.89593e-126	8.26604e-106	4.19174e-118	3.78369e-125	8.82934e-126	5.15036e-126	5.15036e-126	5.16533e-126	5.15036e-126	1.45726e-125	2.62481e-123	6.2067e-123
L IFJa	1.03138e-120	1.03298e-111	3.1968e-110	7.22708e-116	5.8654e-114	1.15142e-114	4.77201e-120	8.03073e-119	7.21033e-118	2.77668e-122	2.07755e-121	2.27448e-124	8.11836e-101	6.79965e-34	1.63722e-06	4.89099e-108	5.9876e-116	4.958e-122	8.62286e-114	6.51641e-106	1.29734e-105	8.40313e-114	4.74218e-110	7.23397e-124	3.462e-116	4.7081e-83	1.91726e-113	3.06374e-121	4.29798e-106	4.35904e-21	4.40426e-72	0.789227	0.000181905	5.1624e-43	0.266556	5.71642e-114	1.90398e-110	3.96719e-89	7.71782e-109	2.26021e-117	3.72786e-117	1.24511e-92	7.89967e-116	8.91033e-95	2.03893e-97	2.4141e-113	1.85477e-107	1.44811e-115	2.65773e-110
L IFJp	1.0029e-116	3.97061e-77	1.51422e-69	1.70846e-98	5.6341e-83	4.11322e-80	1.0639e-100	1.82181e-97	8.24345e-87	1.15122e-123	5.73584e-126	6.1895e-93	5.47442e-60	3.12814e-18	1.35075e-12	7.19712e-78	1.37835e-118	3.13963e-110	3.06587e-91	3.16619e-67	5.33092e-54	1.21029e-72	1.01438e-72	7.79464e-115	7.57946e-73	0.000308433	2.25642e-92	5.48301e-74	5.37956e-125	0.000185474	2.0304e-60	9.4363e-13	5.26579e-21	6.34148e-70	8.58463e-25	9.18364e-97	9.82813e-90	4.15232e-89	5.70877e-87	1.13367e-97	9.24837e-100	1.03297e-75	2.18606e-117	5.02159e-102	3.80641e-118	5.15036e-126	4.53312e-109	3.45192e-107	2.54432e-105
L IFSp	4.99296e-118	3.0044e-99	9.44766e-84	1.14109e-102	4.4246e-101	2.98393e-105	4.8608e-112	1.31797e-116	1.05868e-120	3.16705e-108	2.75286e-112	3.54899e-119	5.37006e-67	3.20772e-48	0.00773196	1.24307e-94	1.76826e-111	4.77617e-122	3.85143e-101	9.28992e-93	8.51977e-93	8.32283e-104	3.4665e-103	6.23249e-124	7.53978e-70	1.24036e-75	1.10804e-106	1.35484e-115	3.02675e-97	7.78998e-90	5.74819e-108	0.00566307	3.89537e-69	2.5837e-100	2.12641e-45	4.15359e-114	9.95311e-83	3.35725e-35	1.12041e-104	2.94161e-113	2.40682e-107	7.36761e-54	7.88762e-88	1.17662e-21	7.16581e-53	1.73011e-92	5.4709e-92	9.48086e-104	1.89972e-98
L IFSa	1.83421e-113	7.26493e-64	1.06716e-85	5.80325e-98	2.02907e-86	7.99854e-66	1.77067e-89	6.53059e-56	2.77393e-45	6.58656e-125	5.17286e-126	8.47741e-102	1.9613e-69	8.03926e-33	1.327e-14	1.0726e-60	5.60566e-100	2.29289e-90	1.70784e-84	1.58234e-40	1.32481e-33	6.64203e-55	5.96189e-46	9.62703e-120	9.38418e-118	0.000641626	2.62711e-99	2.03593e-92	1.85567e-108	3.03866e-51	5.71235e-08	4.08184e-05	1.9005e-71	4.83899e-16	1.13795e-63	4.17348e-70	1.06268e-120	1.2478e-123	5.04342e-81	3.29705e-93	8.58787e-117	1.16003e-115	1.6165e-122	8.9455e-121	3.03949e-125	9.79479e-126	1.20129e-108	1.1493e-97	2.79031e-93
L p9-46v	2.96517e-116	5.54987e-39	3.13165e-56	1.41007e-82	7.13835e-59	7.92867e-40	4.85471e-74	1.02681e-64	4.27173e-63	4.60637e-115	5.1437e-118	1.61575e-89	3.69808e-33	4.54899e-101	1.14425e-104	7.80898e-30	2.84566e-73	7.60155e-73	2.41707e-42	2.68688e-16	6.16823e-18	1.96103e-45	4.1041e-39	7.96885e-118	1.03015e-76	0.629237	9.63081e-108	5.95727e-68	5.15036e-126	0.00100557	1.52852e-70	1.67375e-37	3.50096e-12	2.25784e-96	0.0153179	1.77449e-76	1.58406e-81	9.43129e-112	7.60155e-73	1.6844e-83	4.35051e-95	3.5067e-77	3.47553e-110	1.32502e-121	2.50982e-118	8.6368e-126	5.34232e-95	3.62698e-58	5.57013e-70
L 46	7.87075e-116	2.63017e-63	2.32846e-117	2.78611e-110	1.43692e-106	1.29627e-76	1.69909e-104	3.80185e-13	5.995e-07	5.15036e-126	1.97506e-125	2.31949e-113	1.66002e-107	1.98076e-120	3.02368e-122	7.01015e-76	1.05674e-66	9.08084e-64	1.88646e-96	6.18219e-50	4.56879e-49	1.55401e-66	2.29513e-30	2.29934e-120	5.15036e-126	6.28945e-40	1.03504e-125	4.11475e-118	3.94105e-124	4.69819e-66	0.00112119	1.80537e-68	4.39864e-87	7.79162e-26	1.83399e-54	4.17012e-35	5.15036e-126	5.15036e-126	7.39382e-88	1.35539e-91	2.87356e-124	7.07086e-126	5.15036e-126	5.15036e-126	5.15036e-126	5.15036e-126	3.99063e-115	9.42807e-96	2.54694e-99
L a9-46v	1.28784e-101	3.18982e-11	3.56376e-32	1.07934e-47	4.00613e-55	3.12386e-32	5.09406e-41	0.000320858	2.91238e-10	2.4212e-83	1.29365e-75	4.3241e-74	1.46867e-18	1.48332e-124	1.51677e-125	1.87244e-10	1.20896e-16	4.95984e-19	4.82833e-21	6.91835e-08	1.2957e-17	8.62873e-46	0.0013971	5.3567e-115	3.15935e-94	1.88496e-23	6.60175e-99	1.52334e-54	6.18356e-125	0.00208967	1.3273e-27	1.13152e-118	4.71892e-06	2.04296e-91	1.08154e-44	1.5299e-12	8.15645e-66	8.15175e-119	3.44439e-17	1.78681e-22	6.24895e-61	2.35539e-33	2.5003e-87	3.12631e-119	5.11942e-93	3.86321e-112	1.6136e-18	2.7687e-11	2.5337e-12
L 9-46d	2.39255e-122	1.97847e-89	2.55692e-118	1.26546e-116	1.70987e-119	1.15974e-113	4.94042e-115	1.62869e-28	2.10163e-34	1.91219e-125	7.83958e-120	2.0647e-123	2.46774e-112	1.79796e-124	1.27437e-124	8.50466e-106	8.53238e-89	1.58356e-91	5.04711e-114	4.57556e-104	2.13998e-113	1.57061e-117	1.3036e-61	1.56888e-122	5.15036e-126	3.00124e-122	1.86911e-125	9.51225e-123	2.82865e-122	1.51063e-06	4.80604e-21	1.86903e-108	3.95395e-14	0.234691	0.102271	1.46487e-45	9.44304e-126	5.15036e-126	5.99556e-76	3.26237e-84	3.98492e-119	1.03344e-119	8.98841e-126	5.15036e-126	7.43851e-126	8.36435e-125	3.7965e-98	2.95914e-106	1.02789e-103
L 9a	4.54875e-51	1.50852e-51	5.60811e-10	1.47316e-23	5.90465e-39	9.99727e-69	1.00837e-71	2.49646e-47	7.32407e-82	1.3978e-07	1.19741e-22	6.57e-52	1.68848e-06	9.9041e-76	2.99141e-05	3.09922e-34	1.2538e-20	1.79753e-88	1.20652e-37	1.51262e-68	4.46733e-86	2.1029e-96	3.53238e-60	5.84861e-93	0.00176288	2.98574e-123	1.55705e-43	1.59269e-59	0.495399	3.07981e-122	1.97552e-77	1.27491e-116	4.0661e-120	5.98654e-93	6.22615e-125	1.49568e-45	0.000102172	0.114327	3.22555e-34	2.32108e-60	5.55915e-40	0.160908	2.80008e-12	1.28267e-12	1.20904e-14	6.02739e-27	2.7015e-13	2.31445e-10	7.39268e-20
L 10v	4.75646e-27	1.33078e-71	1.42687e-09	2.22114e-20	7.65275e-20	6.22828e-51	3.94741e-53	7.70967e-115	1.31778e-122	2.95748e-16	2.55787e-22	0.00654429	0.000238261	4.8059e-23	1.29266e-50	1.23168e-39	5.13779e-36	1.74086e-105	3.48949e-27	7.34518e-64	4.8217e-70	3.52803e-68	1.46039e-92	1.21995e-66	1.16446e-46	1.35858e-54	3.6997e-27	1.39149e-38	0.0174187	5.15036e-126	1.45726e-125	3.91864e-47	5.15036e-126	1.52529e-124	1.13073e-125	2.86194e-102	0.107492	1.44526e-47	2.52934e-85	1.1393e-95	8.59454e-54	1.31593e-05	1.83628e-26	1.34338e-85	1.74003e-25	3.52443e-28	4.70539e-44	2.21427e-21	2.83609e-36
L a10p	4.98614e-82	1.79656e-19	1.96276e-13	4.6499e-29	1.54484e-40	2.452e-40	7.5188e-44	1.84686e-10	1.1121e-32	7.12783e-12	4.06831e-08	1.00429e-46	2.95751e-05	1.64085e-122	4.35754e-119	1.44538e-08	3.83429e-09	1.78807e-39	2.41214e-15	8.53125e-23	4.09867e-42	2.024e-64	3.50049e-16	1.54518e-108	3.79365e-33	2.8373e-93	1.22063e-83	4.1401e-54	1.06635e-110	3.67433e-94	7.49245e-67	1.15711e-124	7.76782e-59	6.13401e-109	7.76621e-115	5.32541e-17	2.21804e-15	6.36982e-57	5.13783e-19	2.11759e-23	7.21209e-35	1.08815e-06	2.06434e-06	3.59068e-38	4.92734e-12	4.23489e-31	2.89441e-06	0.000901543	5.16723e-05
L 10pp	9.16767e-62	1.96734e-34	1.3873e-20	1.271e-31	7.28336e-44	1.09183e-54	4.55237e-52	1.11206e-27	2.19517e-51	1.91393e-06	0.0412431	9.14348e-41	2.74027e-14	1.07235e-77	5.99474e-60	2.18469e-25	4.87646e-22	6.32114e-59	4.57724e-35	1.26562e-45	1.19615e-53	2.71539e-72	5.15405e-33	2.12346e-81	1.55611e-20	4.7119e-97	1.02412e-59	5.80875e-59	2.20188e-19	1.78049e-99	2.35407e-45	1.35139e-100	6.95997e-78	4.10277e-68	3.59148e-112	3.73413e-28	2.48688e-19	1.1776e-11	1.42556e-27	1.7726e-34	6.26853e-39	3.10976e-11	0.288706	0.419622	0.266693	0.345569	4.36566e-13	1.97004e-19	3.67872e-18
L 11l	4.31404e-108	2.25891e-34	2.59696e-77	2.49951e-84	3.30546e-92	5.09166e-64	4.31344e-62	1.73695e-08	2.05204e-08	5.24708e-112	6.8068e-109	1.05622e-77	7.61328e-77	1.9089e-116	1.04648e-118	1.22045e-53	8.11356e-50	6.56314e-28	1.74394e-66	1.26119e-42	8.91488e-44	6.30407e-57	3.05191e-11	6.77838e-110	1.0776e-115	5.34708e-10	3.29015e-87	1.0998e-62	1.58783e-112	3.87635e-50	0.566893	1.08951e-91	8.27911e-63	1.30127e-09	7.55459e-11	3.0998e-15	4.94224e-109	6.20912e-124	1.56398e-29	1.53593e-37	3.61508e-86	7.72434e-86	1.72207e-115	2.80397e-123	9.11158e-118	1.59361e-118	3.88186e-48	1.17223e-54	5.30352e-45
L 13l	1.90098e-93	1.66232e-34	7.17684e-33	2.39157e-59	3.04579e-65	5.39458e-59	1.46082e-50	2.13132e-34	1.10586e-43	4.09116e-68	3.18078e-84	1.72223e-46	2.17218e-33	1.39879e-75	2.35602e-36	1.45447e-41	1.78308e-57	1.90691e-56	2.58927e-51	8.43486e-39	6.98272e-35	3.4465e-49	7.35976e-25	5.01367e-101	1.91148e-47	0.477039	1.07577e-42	3.49633e-43	5.02202e-53	2.46245e-06	3.42762e-61	8.48117e-43	1.5002e-13	2.8465e-84	2.01609e-13	1.05566e-34	6.21735e-66	4.59847e-78	1.34335e-40	1.8688e-48	3.91226e-62	8.78375e-39	1.46788e-55	2.70262e-30	1.44052e-54	1.14017e-66	1.8626e-41	6.01679e-47	2.11021e-38
L OFC	3.66136e-30	1.80213e-13	0.000120649	3.36997e-12	1.56988e-18	7.75477e-23	9.23108e-22	1.04261e-18	2.12505e-30	0.0019257	8.14257e-06	1.23078e-05	0.000643902	1.70261e-35	2.47059e-16	2.48475e-13	2.34361e-15	4.24986e-29	7.51538e-15	1.98431e-18	2.79465e-17	1.8794e-25	8.31197e-13	2.2356e-42	0.810833	3.99357e-05	4.01405e-07	1.77798e-11	4.14768e-15	4.17295e-59	9.20398e-40	7.39186e-49	1.43293e-48	4.53353e-79	1.48701e-68	2.93468e-22	0.000734165	0.332616	1.02398e-15	3.0091e-18	4.3019e-17	0.0439965	0.12543	3.95368e-08	0.0772995	0.0033359	4.96787e-07	2.53087e-11	1.12019e-10
L 47s	5.56057e-88	1.18389e-62	1.77116e-37	1.72098e-54	1.07114e-63	2.82343e-91	3.35312e-88	1.16121e-75	7.54088e-104	3.11184e-15	2.63333e-06	1.25476e-98	5.49368e-32	1.51341e-71	1.84582e-06	1.16327e-63	8.36979e-63	2.00617e-105	5.76773e-75	2.94815e-87	5.20551e-93	4.96334e-99	3.28444e-67	5.16984e-110	1.18087e-40	5.62051e-126	4.5332e-68	1.39872e-99	0.412935	7.06696e-125	9.4788e-102	9.26416e-115	1.17329e-124	3.40264e-96	7.26035e-124	2.80158e-65	3.14278e-34	2.1041e-09	1.72453e-60	6.43816e-85	7.40127e-71	1.13139e-14	0.000951126	0.120532	0.67324	1.28211e-05	2.35127e-46	1.286e-52	7.64064e-57
L LIPd	2.33318e-124	1.45127e-110	3.462e-116	1.09531e-121	1.26635e-120	2.41926e-116	4.80758e-123	6.59191e-90	9.56712e-66	5.15036e-126	5.15036e-126	3.59148e-112	2.29962e-114	1.26932e-110	1.1274e-111	8.46044e-119	2.94816e-125	1.86285e-122	4.76647e-124	1.46932e-111	9.05558e-104	3.02901e-113	1.22456e-92	3.167e-120	2.61661e-119	0.00215107	6.37046e-124	1.92774e-114	5.19895e-126	0.00671367	3.13182e-60	2.09947e-07	1.04997e-28	2.97209e-43	3.36211e-09	7.86271e-100	1.78907e-123	3.89412e-125	8.18698e-102	1.50497e-106	7.59428e-119	9.56933e-121	7.38315e-126	1.18342e-125	5.15036e-126	5.15036e-126	1.91175e-124	2.44314e-125	5.36097e-125
L 6a	2.54268e-125	1.20811e-115	5.29072e-123	9.75118e-125	6.77969e-108	1.72987e-102	4.53721e-121	8.00222e-117	1.72388e-111	5.15036e-126	5.15036e-126	1.04312e-113	4.18586e-112	4.57316e-76	3.54518e-67	9.16008e-111	2.35356e-125	4.70491e-122	5.35036e-119	2.08403e-100	2.16242e-78	2.7744e-90	6.31795e-112	3.546e-121	3.63949e-121	2.21512e-11	5.15036e-126	5.75132e-122	5.15036e-126	0.000134925	1.40946e-118	0.0671925	0.00104349	4.47699e-08	5.56771e-18	3.45577e-118	5.15036e-126	5.15036e-126	2.73668e-125	7.56166e-125	8.05232e-126	5.15036e-126	5.15036e-126	5.15036e-126	5.15036e-126	5.15036e-126	5.15036e-126	1.66746e-124	5.29274e-126
L i6-8	5.9638e-98	6.65059e-21	8.03141e-07	2.38554e-32	9.21859e-15	2.38368e-11	4.31632e-31	8.09477e-82	6.49041e-97	4.94831e-17	2.33668e-19	2.383e-17	0.241351	1.7318e-121	3.85612e-109	0.0287789	1.41558e-22	2.11925e-60	0.00352982	0.00812575	0.000176674	1.9423e-22	5.67029e-42	1.59741e-114	7.76033e-09	0.00368949	8.52487e-117	5.66454e-50	5.15036e-126	4.82311e-125	5.15036e-126	5.4547e-106	9.77179e-120	5.15036e-126	3.23903e-123	1.8469e-82	1.68537e-09	2.31164e-25	8.66217e-72	3.40289e-72	5.07242e-53	4.76833e-16	0.0673384	9.01667e-14	3.71181e-47	3.38782e-109	5.61952e-47	0.000400462	3.87904e-19
L s6-8	9.8354e-64	0.000967879	0.0288974	9.29518e-08	8.27425e-05	0.00438538	7.45382e-10	4.30007e-30	1.77148e-53	0.297341	0.306323	2.35282e-15	4.43219e-07	1.68494e-115	1.92064e-99	4.43805e-05	0.849492	1.26493e-21	0.00278253	0.376007	0.0310001	2.16919e-15	8.61818e-12	5.97361e-94	0.149394	4.26337e-25	8.38364e-85	3.10134e-21	6.31103e-126	9.7114e-107	2.0711e-116	1.8078e-122	3.3328e-87	3.45709e-124	2.24456e-112	1.78346e-28	0.554479	1.39464e-37	2.59234e-21	3.45473e-31	2.18277e-18	0.825154	4.17484e-05	5.76197e-45	3.40255e-23	4.75296e-63	3.60767e-08	2.56083e-06	0.323898
L 43	6.44498e-125	9.0144e-125	5.15036e-126	5.84403e-126	1.03241e-125	1.10501e-124	8.82934e-126	1.18672e-125	1.12299e-125	5.15036e-126	4.61019e-125	2.12408e-124	8.46293e-126	6.94506e-101	1.64822e-70	3.69135e-124	1.93496e-102	5.0951e-124	3.78446e-124	6.56202e-121	6.07322e-124	1.61474e-124	6.52919e-122	6.34691e-126	5.15036e-126	2.88783e-72	1.40319e-122	1.37458e-125	5.01044e-72	0.0442874	1.558e-32	2.52879e-33	0.0101634	0.711899	7.79734e-06	5.20909e-124	5.15036e-126	5.15036e-126	1.95549e-125	6.46908e-126	5.15036e-126	5.29814e-126	5.15036e-126	5.23037e-126	1.58642e-125	5.31058e-119	1.17329e-124	1.25263e-121	3.0457e-119
L OP4	4.48015e-123	1.34453e-125	5.16533e-126	6.24559e-126	4.72342e-125	1.41871e-122	6.20591e-125	5.15036e-126	5.15036e-126	1.26703e-125	1.88383e-122	7.58328e-124	4.11408e-125	2.02554e-79	2.37136e-15	1.86248e-123	3.48811e-110	2.13915e-124	3.74516e-120	5.39e-119	3.84934e-121	5.42044e-122	2.16613e-125	5.15036e-126	5.62965e-125	6.35971e-70	8.25911e-122	1.3786e-125	3.5797e-92	1.08309e-25	2.63924e-74	7.23648e-25	2.69403e-23	5.64933e-24	4.52098e-06	1.32848e-125	5.15036e-126	2.72774e-125	6.25873e-126	5.15036e-126	5.15036e-126	5.83084e-126	5.15036e-126	5.37956e-125	8.6255e-124	3.28501e-117	6.57572e-126	5.51028e-123	8.6255e-124
L OP1	5.89948e-116	4.25945e-125	2.49161e-125	4.94378e-125	1.22901e-121	8.2406e-118	3.80695e-121	6.25873e-126	5.52908e-126	9.58048e-122	5.56118e-112	1.11794e-113	1.68129e-120	1.77644e-89	1.65794e-19	1.22894e-116	2.10308e-106	2.04981e-123	2.99798e-109	5.04711e-114	7.62536e-115	6.74663e-117	3.60095e-125	7.25288e-126	1.62399e-117	2.66124e-68	1.04116e-119	2.10925e-124	8.50915e-98	1.39822e-81	1.31003e-106	6.8131e-34	2.56674e-79	1.12632e-61	4.25154e-45	1.04135e-125	5.18857e-126	1.09143e-121	5.15036e-126	5.15036e-126	5.15036e-126	6.42698e-126	1.33248e-125	5.84971e-119	4.74461e-121	2.24456e-112	5.15036e-126	2.12198e-117	1.20172e-121
L OP2-3	2.04519e-125	2.15822e-125	5.15036e-126	5.15036e-126	5.9114e-126	1.57586e-125	1.22429e-125	5.36053e-126	5.15036e-126	1.51244e-125	1.15782e-120	1.41851e-123	7.10806e-126	4.39964e-118	1.97385e-71	3.24178e-125	9.21062e-118	1.06466e-125	1.48332e-124	7.7235e-124	3.53419e-124	5.17528e-125	9.47245e-126	5.15036e-126	9.68088e-125	1.37736e-97	8.67112e-125	8.09668e-126	7.49617e-108	5.17278e-90	9.45415e-118	5.95724e-80	3.12465e-87	1.2567e-80	9.59378e-66	6.65511e-126	5.15036e-126	5.57645e-126	5.15036e-126	5.15036e-126	5.15036e-126	5.28738e-126	7.78458e-126	2.87356e-124	1.31259e-123	4.84775e-114	5.30435e-126	8.78048e-124	9.33919e-124
L 52	2.1094e-125	8.89468e-123	5.70946e-126	6.53026e-126	1.50305e-125	1.2565e-123	5.56333e-124	1.91219e-125	6.64066e-126	5.52097e-126	2.11678e-124	1.2812e-121	4.39418e-125	8.70193e-125	1.40946e-118	4.93489e-120	1.02724e-107	3.9522e-122	9.65156e-122	4.11475e-118	2.49302e-119	1.11056e-122	2.61968e-120	5.15036e-126	5.15036e-126	1.64458e-82	2.05934e-125	5.1591e-126	1.89379e-111	4.31057e-45	3.48252e-99	3.62995e-110	3.4221e-37	6.93385e-59	3.55413e-48	8.48561e-125	5.15036e-126	5.15036e-126	5.89798e-126	8.25334e-126	5.15036e-126	5.46469e-126	5.36053e-126	7.5664e-126	1.52163e-125	6.94101e-121	6.0157e-125	7.28822e-121	1.17449e-118
L RI	2.2903e-125	6.21418e-126	5.15036e-126	5.15036e-126	5.15036e-126	5.15036e-126	5.15036e-126	5.15036e-126	5.15036e-126	5.17471e-126	2.83466e-123	3.02242e-124	5.4553e-126	2.71452e-119	8.43409e-71	5.15036e-126	3.47427e-123	5.35477e-126	5.62051e-126	5.70818e-125	1.25971e-125	6.92484e-126	5.70946e-126	5.15036e-126	9.276e-126	1.30728e-90	1.83294e-125	5.17286e-126	3.106e-111	2.14917e-85	3.61326e-115	8.36104e-88	2.31297e-85	3.87562e-91	1.37308e-69	6.004e-126	5.15036e-126	1.27486e-125	5.15036e-126	5.15036e-126	5.15036e-126	1.67708e-125	6.25873e-126	6.39389e-123	5.48652e-121	2.57393e-115	1.04135e-125	9.6811e-126	1.11317e-125
L PFcm	2.76261e-123	2.50772e-125	5.16533e-126	5.92561e-126	4.11408e-125	1.55845e-118	2.83466e-123	1.19007e-123	1.6202e-123	5.15036e-126	4.8741e-125	2.57158e-121	2.98845e-125	9.07679e-117	1.12877e-88	7.41696e-116	2.57702e-96	3.23875e-120	3.50088e-116	9.35928e-108	2.61508e-109	1.12636e-114	1.90754e-121	5.15036e-126	5.15036e-126	2.20386e-56	1.28309e-125	6.35812e-126	2.74846e-96	0.0076873	1.78748e-56	2.76081e-49	0.107883	0.0002948	0.587924	1.7351e-122	5.15036e-126	5.15036e-126	5.47249e-126	5.15036e-126	5.15036e-126	5.15036e-126	5.15036e-126	5.15036e-126	5.15036e-126	1.1053e-123	5.37751e-126	1.47949e-118	7.75352e-120
L PoI2	1.7808e-125	9.54696e-125	5.15036e-126	6.17383e-126	8.93927e-126	2.95673e-122	2.45394e-124	7.38315e-126	1.16911e-125	5.15036e-126	5.15036e-126	5.11107e-121	1.18993e-125	1.57226e-104	2.75094e-77	3.5236e-122	2.69337e-118	7.58217e-123	9.12858e-123	1.23343e-116	1.21532e-116	2.62602e-119	1.73829e-121	5.16533e-126	5.15036e-126	3.90799e-53	2.21782e-124	1.93773e-125	9.14052e-107	0.0130558	7.62066e-60	1.10569e-36	0.963374	3.5431e-09	0.164127	1.36825e-124	5.15036e-126	5.15036e-126	7.5426e-126	5.15036e-126	5.15036e-126	5.15036e-126	5.15036e-126	5.15036e-126	5.15036e-126	1.08986e-125	5.15036e-126	1.6091e-124	6.02988e-124
L TA2	3.41176e-120	1.59069e-125	5.54696e-126	1.91219e-125	3.71823e-125	5.89233e-125	2.68204e-125	2.89958e-125	2.23766e-125	5.72514e-126	1.1692e-124	1.56998e-118	8.07845e-125	5.20838e-101	3.76027e-52	2.12408e-124	1.48863e-122	1.44425e-125	1.29237e-124	3.13333e-124	1.44747e-124	1.20333e-124	2.26652e-124	6.99639e-126	2.83227e-124	7.05465e-40	2.9151e-124	3.57731e-125	1.09393e-108	7.3367e-42	4.58305e-98	3.32096e-52	6.72027e-35	9.47967e-60	1.344e-27	7.48326e-125	5.99394e-126	3.12368e-125	3.99161e-125	1.9945e-125	1.01102e-125	8.68856e-124	1.62813e-125	5.33983e-122	1.86581e-121	7.87739e-121	8.71825e-124	8.91955e-125	4.83634e-124
L FOP4	1.17755e-124	2.57206e-108	8.96426e-126	2.00487e-124	4.23815e-124	1.30443e-120	3.79357e-123	1.88197e-87	7.60283e-80	5.15036e-126	5.15036e-126	5.17528e-125	1.74708e-124	1.10315e-96	4.36063e-108	4.22042e-120	2.48552e-107	2.30664e-106	7.92527e-123	7.48396e-107	2.21825e-106	4.77703e-116	1.39113e-74	2.05934e-125	5.15036e-126	1.78455e-105	9.09393e-123	1.83531e-123	8.27323e-102	4.53721e-81	1.5901e-06	2.44823e-20	1.3465e-90	3.71071e-45	2.83841e-75	9.23565e-80	5.15036e-126	5.15036e-126	1.47846e-106	4.66655e-120	5.16853e-126	7.10806e-126	5.15036e-126	5.15036e-126	5.15036e-126	2.13696e-125	4.87506e-119	2.87679e-123	3.28501e-117
L MI	1.67433e-123	9.22583e-108	2.17335e-125	1.9246e-123	2.44764e-123	2.45946e-120	5.6265e-122	4.82833e-83	3.07772e-77	5.15036e-126	5.15036e-126	2.79376e-125	8.283e-124	1.90732e-93	1.98103e-99	1.06665e-120	1.20056e-109	1.12799e-106	3.16074e-122	2.54093e-112	3.03945e-111	2.54573e-115	2.56936e-74	3.97787e-125	5.15036e-126	5.09278e-107	5.56383e-117	4.59678e-123	7.02671e-68	3.83524e-73	6.66454e-09	1.24248e-34	1.19085e-78	8.27796e-34	3.90679e-64	1.1002e-75	5.15036e-126	5.15036e-126	5.08886e-100	2.16174e-117	7.5426e-126	1.58039e-124	5.15036e-126	5.15036e-126	6.54281e-126	1.09697e-124	5.16615e-113	1.26541e-122	2.26935e-112
L Pir	5.77975e-121	5.37773e-118	3.61601e-122	7.34154e-121	1.70426e-118	6.4295e-117	1.63005e-117	2.80121e-121	2.09305e-121	2.69966e-121	5.02807e-120	1.39851e-116	4.33837e-117	6.35152e-116	4.6789e-83	6.94023e-116	2.90962e-111	1.38947e-120	5.16274e-115	2.30782e-110	1.50132e-108	9.8018e-113	2.48306e-114	2.7321e-123	1.2937e-119	3.08703e-77	5.77979e-123	9.93807e-124	1.27755e-90	1.12401e-89	2.45458e-118	1.20376e-77	8.0009e-95	2.18405e-77	1.74956e-68	6.11681e-119	2.61632e-124	4.68338e-123	1.19298e-121	3.87917e-123	7.07684e-124	3.85268e-119	1.33882e-120	5.51301e-111	1.49038e-118	7.17868e-104	4.29278e-119	1.19312e-116	1.99803e-112
L AVI	1.09301e-124	8.60209e-67	1.01087e-108	9.0608e-112	9.1601e-108	1.71187e-102	3.50109e-111	2.17845e-55	3.081e-74	2.33202e-123	6.06754e-123	2.78529e-125	1.03291e-95	2.19554e-113	1.21704e-115	2.36637e-82	2.11471e-79	4.04053e-95	3.41105e-101	2.60797e-82	5.56823e-79	2.43726e-102	4.24146e-50	8.98308e-125	4.48585e-125	2.16949e-124	2.58782e-119	5.63166e-123	6.23738e-118	0.0624314	3.26706e-40	5.90037e-101	1.70569e-05	2.83388e-17	2.20878e-13	7.34536e-50	5.53983e-116	3.44864e-123	4.62638e-57	1.01966e-91	6.77027e-112	2.02036e-76	6.53985e-123	2.29721e-125	7.82489e-108	2.07962e-112	3.38406e-71	6.58664e-92	1.68708e-80
L AAIC	8.36459e-98	7.03139e-50	5.71157e-77	4.0923e-73	1.82335e-76	4.57493e-74	5.49046e-70	3.17852e-35	5.65732e-59	7.98511e-62	2.83196e-41	1.23515e-84	2.44634e-61	2.87679e-123	2.95604e-118	1.51954e-53	1.21849e-31	1.08125e-60	7.10518e-63	1.19874e-61	1.365e-67	1.1645e-73	1.91797e-38	2.13293e-115	1.04378e-92	3.7335e-114	1.15541e-98	4.57095e-99	1.47509e-45	5.48375e-84	9.99584e-93	6.8597e-123	2.10696e-95	4.71808e-79	5.91434e-107	3.47245e-37	4.16329e-84	1.65645e-105	1.7146e-44	1.67267e-72	1.15153e-87	4.61814e-38	5.60523e-66	7.16603e-81	3.88491e-35	4.23686e-13	2.41465e-29	6.19323e-43	7.61356e-31
L FOP1	3.06374e-121	8.44391e-122	7.18079e-126	4.25945e-125	1.16107e-124	1.26635e-120	6.14061e-124	9.68676e-124	1.32013e-121	5.15036e-126	6.41101e-126	1.91136e-123	5.61059e-125	1.7076e-82	6.05653e-65	9.82265e-121	2.98433e-102	3.65295e-121	4.52994e-120	1.16914e-111	3.21202e-114	2.80099e-120	1.21625e-113	4.44091e-125	5.15036e-126	3.20929e-72	3.5156e-120	5.91362e-125	4.72447e-66	2.61699e-18	5.25939e-10	8.11817e-14	3.35747e-21	1.64205e-11	2.05023e-26	1.81547e-118	5.15036e-126	5.15036e-126	7.09056e-125	1.28309e-125	5.15036e-126	5.15036e-126	5.15036e-126	5.15036e-126	5.15036e-126	1.37231e-122	1.45274e-125	2.41937e-122	5.05366e-121
L FOP3	6.21804e-122	9.09425e-115	2.55994e-125	7.98081e-124	6.39389e-123	2.52629e-117	2.31293e-118	1.11691e-109	2.30587e-107	5.56956e-126	1.51244e-125	7.30464e-120	4.71868e-123	1.24918e-92	4.71051e-84	3.48159e-114	1.99745e-90	2.26596e-106	6.51012e-115	2.91814e-103	1.57893e-107	5.4014e-112	3.22315e-96	1.94664e-124	5.15036e-126	1.66443e-55	1.17564e-116	9.439e-122	6.77238e-44	8.63472e-38	0.0402024	1.54428e-20	1.6219e-37	1.9004e-23	5.39173e-33	6.19227e-98	5.15036e-126	5.15036e-126	2.61661e-119	6.90995e-123	6.25873e-126	5.15036e-126	5.5305e-126	5.15036e-126	5.88461e-126	4.21167e-117	2.45519e-122	4.5361e-117	1.21984e-106
L FOP2	4.41792e-111	5.65225e-123	6.94878e-124	4.98754e-123	2.63323e-114	1.66705e-109	2.03734e-117	2.63733e-125	1.86293e-125	1.68191e-125	8.60922e-125	7.07793e-111	8.65429e-114	7.07944e-37	0.000496681	6.8275e-110	1.00943e-113	9.86938e-122	2.42406e-107	2.91814e-103	1.15153e-98	7.17821e-105	6.45563e-122	2.71533e-122	3.14907e-122	5.65332e-23	2.88831e-113	2.27929e-119	1.00934e-94	2.80271e-05	7.76025e-57	0.942359	0.00379841	0.00115117	4.10018e-06	2.12651e-123	5.1591e-126	4.82311e-125	7.63498e-126	6.31103e-126	6.08544e-126	5.15036e-126	1.17608e-125	2.0805e-125	1.28717e-125	1.71067e-124	5.15036e-126	7.5538e-120	3.57944e-123
L PFt	1.08701e-111	7.75388e-122	4.38683e-116	2.87091e-119	2.45423e-102	1.52295e-104	2.30522e-119	1.27438e-119	1.56888e-111	6.93936e-126	5.15036e-126	1.02569e-104	6.89954e-102	7.43834e-15	0.556109	1.15133e-112	3.89412e-125	1.70952e-122	5.84971e-119	1.88433e-109	5.80068e-97	4.03657e-100	3.90659e-118	2.49302e-119	2.36316e-117	2.39919e-12	1.25628e-116	1.38952e-110	1.15785e-121	0.0165931	7.69554e-39	2.09097e-12	4.56346e-09	0.0742763	1.17981e-29	3.92158e-121	1.03504e-125	2.55994e-125	9.30825e-125	1.86911e-125	1.98146e-125	5.15036e-126	7.07086e-126	5.15036e-126	5.15036e-126	5.15036e-126	5.15036e-126	4.39418e-125	5.7815e-126
L AIP	1.62399e-117	1.49134e-120	4.60314e-116	8.30305e-121	2.83668e-110	1.86496e-114	2.03492e-123	1.91024e-113	5.78104e-97	5.15036e-126	5.15036e-126	1.3382e-108	1.02358e-107	1.21536e-29	1.04126e-16	5.80138e-121	5.15036e-126	2.42985e-123	5.06274e-125	2.42517e-117	8.22763e-108	1.83944e-111	1.46713e-110	7.23618e-118	4.02007e-115	0.000234794	2.97233e-117	5.95626e-107	9.10944e-126	3.43159e-13	2.01779e-28	6.81479e-13	4.67117e-32	0.0447005	1.1609e-42	2.91757e-120	2.70932e-125	4.16077e-124	1.87272e-121	1.35181e-123	5.0951e-124	8.25334e-126	8.03024e-126	8.48903e-126	5.15036e-126	5.15036e-126	5.15036e-126	6.28365e-126	5.15036e-126
L EC	1.76722e-78	6.66962e-78	8.0427e-55	1.30374e-69	5.26533e-58	6.04598e-66	4.19021e-72	6.40192e-108	1.5798e-114	1.59218e-20	2.33706e-09	3.6162e-20	2.54417e-40	2.20433e-112	1.77607e-50	3.53568e-56	7.36146e-63	2.7882e-100	9.20602e-48	1.90813e-66	7.16747e-61	9.73428e-73	2.87846e-88	4.38616e-99	0.610741	1.83804e-25	9.4151e-94	1.32307e-71	2.38437e-104	8.21845e-125	8.44041e-126	4.34349e-96	1.41271e-125	3.55977e-124	2.14618e-122	2.01911e-103	3.54366e-45	3.57412e-26	3.20682e-99	1.80409e-104	2.59984e-82	5.16564e-44	6.30741e-08	0.485831	8.30539e-26	9.43456e-44	8.25483e-78	2.35325e-47	1.53571e-63
L PreS	3.90756e-125	5.73207e-104	2.93085e-113	7.72504e-120	3.73873e-112	5.54578e-108	1.10593e-115	2.99555e-114	2.70965e-121	2.23506e-96	7.42375e-69	9.8783e-78	3.37044e-103	5.15036e-126	1.27899e-124	1.00895e-101	1.66314e-95	2.81831e-119	1.2095e-100	3.28314e-101	1.2265e-94	4.38692e-104	5.78139e-110	1.60338e-124	1.24215e-53	1.50124e-69	9.01355e-126	2.91388e-119	7.20012e-126	5.15036e-126	5.15036e-126	2.29721e-125	5.15036e-126	5.36053e-126	5.15036e-126	7.16383e-115	1.05075e-112	1.25231e-120	6.82261e-117	2.26231e-119	1.91187e-118	1.48739e-103	1.71633e-73	8.09477e-82	6.21185e-111	3.02901e-113	4.86257e-107	5.28342e-91	3.28484e-99
L H	5.42891e-107	2.43837e-114	1.40412e-96	2.18561e-107	7.34761e-98	3.1381e-101	2.6825e-103	1.6263e-123	2.37877e-125	5.12342e-53	1.3357e-32	3.04411e-56	3.41414e-82	3.60585e-123	6.68999e-82	8.7266e-97	1.33771e-90	4.82542e-120	4.14577e-82	2.18909e-99	5.22643e-101	3.40201e-105	6.25503e-119	3.69431e-121	6.73395e-16	1.64926e-61	5.69487e-111	3.53138e-101	9.66048e-113	5.15036e-126	5.15036e-126	1.46319e-118	5.15036e-126	6.1167e-126	7.05354e-126	6.35873e-122	4.10056e-88	1.25375e-67	6.78431e-123	5.50423e-124	2.17052e-118	4.36052e-89	2.66701e-43	7.90981e-18	3.72842e-50	1.20694e-58	8.39611e-111	4.39998e-82	2.00911e-92
L ProS	5.15036e-126	9.0144e-125	5.15036e-126	5.15036e-126	5.15036e-126	6.4969e-126	5.15036e-126	1.12664e-125	1.12664e-125	2.24513e-125	5.084e-114	1.92682e-119	5.15036e-126	1.006e-125	9.8734e-113	5.2114e-126	1.05427e-122	5.17286e-126	7.38315e-126	3.03361e-124	6.80947e-123	3.58596e-124	3.1798e-124	5.37751e-126	1.05479e-110	4.66348e-93	5.15036e-126	7.67915e-126	5.47249e-126	3.82713e-124	5.15036e-126	2.62671e-105	2.74234e-124	5.08856e-116	2.17052e-118	5.26689e-124	6.18749e-126	1.33248e-125	5.33031e-123	6.19968e-126	4.20044e-125	1.39285e-122	5.87787e-124	3.44454e-119	3.42334e-125	2.82235e-124	1.73027e-123	1.14929e-124	5.01011e-125
L PeEc	8.4109e-104	4.5912e-110	1.07502e-100	2.2012e-107	4.77484e-98	2.14895e-102	2.77303e-112	2.14096e-112	6.4678e-110	5.78701e-115	6.21276e-116	9.39041e-86	5.49003e-93	1.26071e-79	2.78289e-19	6.65628e-106	3.46872e-118	8.71825e-124	2.12422e-107	1.12638e-103	1.40031e-98	1.55815e-100	4.34955e-110	1.67468e-111	1.39101e-73	3.04288e-17	4.60637e-115	5.83074e-112	5.18648e-103	1.84005e-80	4.08442e-118	3.76242e-15	9.52241e-82	5.22611e-99	1.89644e-40	6.62413e-112	8.17463e-115	1.13197e-106	4.96226e-111	2.04474e-114	6.53419e-115	3.18536e-110	4.00655e-92	3.42293e-69	2.40735e-117	1.13568e-118	7.4696e-120	1.67995e-113	2.10875e-113
L STGa	3.97013e-88	4.305e-121	3.29531e-115	1.48089e-115	5.71642e-114	6.89155e-119	4.55904e-119	2.77668e-122	6.17223e-122	1.31496e-89	3.03317e-63	9.7026e-118	2.98254e-112	4.13208e-11	1.07634e-14	1.62927e-119	2.34734e-111	4.54626e-123	2.24143e-114	1.76164e-119	2.87478e-120	1.4263e-120	1.35208e-122	1.0763e-107	1.79819e-77	2.67001e-117	2.73516e-74	7.79714e-117	8.27931e-14	4.7407e-74	5.17206e-55	3.31619e-06	3.85163e-75	1.70423e-28	9.39191e-44	2.49302e-119	1.25848e-102	1.05572e-28	2.88547e-117	7.72418e-123	3.49463e-118	1.34462e-86	2.90566e-97	5.11981e-28	1.73764e-33	8.02798e-31	5.18416e-107	5.66086e-115	9.15478e-110
L PBelt	1.23437e-123	5.37751e-126	5.33652e-126	5.93838e-126	1.20507e-125	3.24178e-125	7.87436e-126	5.15036e-126	5.15036e-126	7.05354e-126	8.01334e-123	1.61328e-121	1.96215e-125	3.6546e-118	7.99196e-73	4.39418e-125	3.62905e-122	6.64066e-126	6.67862e-125	4.73163e-124	1.03504e-125	9.58919e-126	9.35911e-126	5.15036e-126	1.33908e-124	2.19973e-69	9.96811e-126	5.26777e-126	7.19638e-120	4.60504e-92	6.47458e-118	2.76806e-91	8.34102e-86	2.9773e-104	1.54949e-77	5.56956e-126	5.27375e-126	1.39925e-125	5.34524e-126	5.15036e-126	5.15036e-126	2.77136e-124	1.00836e-125	5.83645e-122	5.84567e-121	1.48993e-119	5.06274e-125	1.21208e-124	2.77136e-124
L A5	3.68151e-98	1.13766e-125	2.01456e-122	4.3857e-122	2.38699e-120	4.55378e-121	1.31291e-122	6.25873e-126	5.20357e-126	2.40773e-111	1.86432e-82	2.03075e-119	6.87357e-117	5.19216e-30	6.69478e-12	2.14045e-121	3.13913e-112	1.02345e-125	1.79997e-115	1.97987e-121	1.0654e-123	9.9025e-124	8.80209e-126	1.8775e-124	1.02706e-88	9.37779e-89	3.53517e-106	1.29832e-123	2.09242e-62	1.54851e-89	1.94715e-99	1.29183e-08	5.58078e-92	7.3453e-75	5.11822e-51	4.23046e-125	4.74264e-117	7.9674e-54	6.8705e-125	8.56697e-126	4.18628e-125	4.21643e-107	2.45316e-115	1.15888e-49	1.67911e-57	4.93327e-60	1.23292e-118	4.7209e-118	2.75346e-116
L PHA1	6.39406e-124	2.32288e-109	7.43073e-117	3.33909e-121	4.18836e-109	2.35339e-112	3.9616e-120	1.9591e-116	8.96689e-120	1.18873e-96	1.70482e-63	1.23828e-61	1.14378e-107	3.74422e-125	9.50996e-94	1.29516e-114	1.0057e-109	4.56178e-124	3.30762e-114	1.15974e-113	4.71439e-99	9.03249e-105	3.7557e-116	6.12617e-122	3.02499e-21	1.04615e-28	5.15036e-126	1.39376e-118	2.23058e-125	5.15514e-126	5.15036e-126	3.83791e-92	5.15036e-126	3.7048e-124	6.74737e-124	3.17669e-117	1.58186e-106	5.4547e-106	7.55293e-112	5.38114e-117	1.32004e-107	2.34843e-78	1.76879e-48	1.04996e-35	2.209e-107	5.61782e-110	5.31011e-98	1.28118e-104	7.92195e-111
L PHA3	1.01057e-124	8.24039e-105	4.6049e-121	8.71825e-124	4.85446e-113	1.54901e-110	2.28914e-123	2.209e-107	1.87594e-101	4.01361e-124	1.9146e-121	9.72974e-78	8.16488e-113	1.98341e-124	5.11445e-110	5.55832e-113	5.60363e-124	2.04519e-125	5.56911e-121	1.67213e-108	4.09861e-89	2.13857e-97	2.47667e-107	7.52781e-123	4.96063e-76	1.84754e-05	5.15036e-126	3.13333e-124	5.15036e-126	1.32504e-115	5.15036e-126	2.82101e-46	1.26653e-113	8.11468e-109	4.87318e-78	8.24181e-110	1.51244e-125	6.4969e-126	8.92414e-116	1.28092e-117	1.27028e-118	3.68485e-123	2.60998e-93	1.12618e-113	5.15036e-126	5.15036e-126	2.2615e-122	9.93414e-121	1.76239e-123
L STSda	1.55465e-95	1.286e-121	9.36145e-111	1.47607e-112	1.08581e-113	4.11161e-120	8.63788e-120	9.51225e-123	1.49324e-124	1.31188e-82	1.62435e-40	2.64571e-119	7.18987e-101	2.11226e-68	0.000722094	1.49512e-114	1.81188e-101	1.34857e-125	4.23381e-109	8.41578e-120	8.25911e-122	2.11445e-122	2.03654e-122	5.00938e-120	1.55934e-79	3.36062e-123	1.69555e-116	4.3336e-125	1.69936e-38	1.12556e-123	6.03866e-120	4.17949e-48	4.38222e-123	2.13998e-90	2.92876e-115	2.31371e-119	1.70264e-99	4.06809e-40	1.3577e-116	9.83238e-123	1.56998e-118	1.18556e-79	6.53111e-71	2.76429e-16	5.67849e-30	1.8415e-17	5.55735e-102	1.24569e-104	5.3361e-101
L STSdp	1.05787e-94	9.50077e-119	2.30748e-103	1.89683e-106	9.92942e-109	1.46393e-117	1.83583e-118	1.80206e-123	3.55222e-125	1.70922e-58	6.74147e-30	1.7351e-122	4.95153e-94	5.04454e-25	1.85077e-10	5.62698e-109	7.7363e-95	7.13021e-124	6.79573e-103	4.04371e-116	1.11579e-121	3.53954e-123	1.21558e-120	7.69717e-116	9.94858e-66	9.44304e-126	5.49822e-75	4.58688e-117	1.0564e-09	1.8244e-106	3.58864e-53	4.10745e-36	3.26823e-102	4.05196e-57	1.43789e-96	4.80748e-120	1.81365e-70	3.07142e-05	5.68372e-112	1.90068e-121	1.90643e-114	1.23125e-49	1.65401e-63	6.79433e-08	0.000337924	8.11789e-06	1.25282e-86	1.59716e-95	2.94267e-90
L STSvp	1.29665e-56	5.83574e-63	2.10783e-22	1.21619e-31	6.97201e-48	2.43609e-79	6.97521e-88	4.46853e-77	3.27963e-102	0.906101	0.000189966	2.45265e-87	5.7134e-10	1.05786e-109	2.96974e-52	1.91318e-43	1.8204e-27	2.02687e-104	6.00561e-45	6.42737e-73	4.29248e-95	5.78928e-107	5.58208e-71	1.45127e-110	2.43386e-14	1.11317e-125	1.84747e-61	9.14552e-96	3.2391e-14	5.65624e-126	7.81528e-89	6.92313e-124	6.2469e-125	6.06649e-121	5.24977e-126	3.09171e-71	1.84754e-05	0.0214419	7.32347e-51	1.59092e-80	1.41736e-62	0.954519	4.11932e-05	3.4782e-19	1.57684e-26	2.13075e-17	8.08304e-16	2.29796e-22	1.24711e-19
L TGd	4.40819e-53	2.2411e-102	1.45811e-45	1.41753e-61	1.77394e-72	4.35387e-107	1.58896e-104	1.39403e-114	5.38524e-121	0.24226	0.0166732	1.4526e-62	8.51925e-43	2.93201e-37	7.10253e-24	1.07934e-95	1.97273e-82	9.94215e-123	6.68579e-87	1.70535e-111	4.21167e-117	1.916e-116	3.18646e-109	8.60336e-94	0.596069	3.20848e-122	3.31686e-50	5.65394e-87	0.561115	5.2347e-126	4.79591e-117	1.79109e-84	5.75784e-126	1.86662e-116	1.14847e-125	1.57885e-108	2.72592e-19	1.9399e-11	2.80671e-95	1.13724e-109	1.2321e-82	5.96176e-18	0.0365051	7.37086e-45	6.6363e-08	7.73702e-11	1.47621e-64	2.89089e-70	8.91902e-74
L TE1a	3.72647e-08	5.49591e-53	0.342338	0.000571177	3.51643e-05	8.52505e-39	1.40708e-41	1.99174e-93	1.6373e-113	2.81819e-58	3.83698e-67	0.0436401	0.000218856	9.00993e-43	4.79872e-34	1.77008e-19	1.30975e-18	1.89153e-97	2.13768e-10	3.28811e-54	7.64189e-71	7.25846e-75	6.63685e-80	7.80059e-57	1.18868e-81	2.59043e-79	2.85633e-14	9.66946e-17	0.828542	5.15036e-126	1.44849e-125	1.79148e-104	5.15036e-126	5.8046e-126	5.15036e-126	1.03044e-80	7.43559e-14	1.2322e-83	1.61084e-54	4.70167e-73	1.41105e-22	1.80082e-05	7.96167e-75	5.13263e-110	8.48693e-72	3.62617e-64	1.19417e-16	0.0014564	1.35232e-12
L TE1p	3.69496e-44	2.03181e-21	0.317736	1.51829e-05	9.8502e-06	8.16536e-13	7.33954e-36	2.90613e-69	4.62007e-77	2.83155e-08	3.16645e-32	9.59763e-12	6.5527e-08	9.55653e-101	4.37792e-35	0.00125045	7.89304e-32	1.25227e-77	1.74409e-06	2.17334e-06	1.31692e-14	1.15138e-38	5.53158e-36	1.35216e-101	2.89536e-08	1.64205e-11	8.86337e-48	2.46558e-22	2.00712e-122	2.48586e-113	8.84522e-117	3.37658e-99	2.11795e-106	5.15036e-126	1.79883e-116	4.75732e-71	0.948017	0.85112	4.55633e-47	1.56749e-59	1.05408e-40	0.021049	0.0576502	1.63299e-15	0.0107207	1.73414e-55	1.03171e-11	2.38675e-08	1.58349e-07
L TE2a	4.55377e-59	9.83461e-43	2.16292e-06	8.86449e-24	1.54633e-46	1.36076e-63	9.58086e-60	2.72799e-41	1.67044e-57	3.00796e-08	1.37721e-09	1.5959e-63	0.00025152	1.90215e-101	2.82691e-59	4.19331e-26	5.85875e-36	1.16051e-83	3.31645e-36	2.06253e-46	1.09233e-68	3.0357e-91	1.08382e-37	8.92541e-94	2.25834e-38	3.38002e-104	1.74189e-50	1.51092e-70	2.93157e-68	5.66183e-103	1.35986e-51	1.22795e-125	1.3359e-87	3.65563e-122	1.23196e-119	8.52561e-41	4.09391e-10	4.00808e-26	5.59612e-33	1.9204e-42	9.49882e-44	0.846482	0.610177	0.00139165	0.813713	6.18271e-08	5.82562e-11	1.03357e-18	1.32719e-13
L TF	2.86778e-98	1.88471e-112	3.96683e-92	1.79281e-99	9.82748e-97	4.34402e-105	2.13215e-113	2.97226e-115	5.73615e-111	3.14101e-109	5.4547e-106	3.43984e-107	5.90522e-78	4.40707e-69	9.21505e-10	2.91205e-102	3.70039e-116	4.54692e-125	9.42806e-106	3.41405e-105	2.96819e-101	2.89848e-107	6.67809e-115	2.09411e-107	9.82552e-85	6.01067e-60	2.82158e-120	6.77963e-122	7.64815e-104	2.85554e-112	1.71569e-122	9.46908e-18	1.11768e-105	4.79035e-104	4.8835e-74	1.06353e-111	7.41617e-108	3.32602e-86	3.41769e-113	2.26021e-117	1.89243e-114	4.34854e-101	1.70621e-76	2.68008e-51	2.32363e-103	2.55436e-103	1.94902e-114	7.74692e-112	7.20415e-112
L TE2p	8.69732e-122	1.2478e-123	2.27074e-119	4.96964e-123	5.22669e-121	5.50051e-120	4.36276e-124	2.17291e-121	4.5728e-115	6.98009e-126	9.38543e-126	2.06771e-117	1.53585e-117	7.26829e-58	1.04543e-19	6.94101e-121	2.74629e-125	6.46908e-126	1.5334e-123	1.8016e-119	1.93472e-114	4.99601e-117	1.86285e-122	3.87822e-121	3.52273e-119	2.2738e-21	4.04114e-121	3.22863e-121	1.0775e-114	1.48414e-09	1.86303e-68	0.363578	0.141665	6.81328e-39	0.0877169	1.31781e-119	9.54696e-125	1.2434e-123	1.19648e-122	1.23895e-123	2.07937e-124	5.19172e-125	4.01361e-124	2.32474e-121	1.11317e-125	5.33652e-126	7.18079e-126	5.01011e-125	5.32208e-125
L PHT	3.00354e-107	1.78544e-84	1.35465e-110	9.99627e-101	1.24434e-90	1.1078e-79	3.80639e-111	3.83577e-52	9.52955e-30	5.15036e-126	5.15036e-126	3.02366e-119	5.83901e-87	3.41414e-82	1.55344e-75	4.68089e-84	3.72794e-116	1.4848e-109	1.37949e-110	2.29669e-69	5.9013e-59	2.0387e-76	1.27017e-60	3.167e-120	5.15036e-126	3.5727e-20	7.23817e-126	3.98428e-124	2.70932e-125	1.6597e-22	3.44547e-34	1.38791e-07	6.98287e-56	0.956064	6.76307e-37	1.02061e-75	5.15036e-126	5.15036e-126	7.00485e-104	2.63619e-103	2.74234e-124	5.40367e-126	5.98319e-126	5.15036e-126	5.15036e-126	5.15036e-126	6.66061e-123	5.90019e-118	1.02726e-118
L PH	5.26169e-122	8.15519e-126	1.05138e-121	2.16949e-124	8.46293e-126	5.15036e-126	5.15036e-126	7.35966e-122	1.59017e-108	5.15036e-126	5.15036e-126	2.84709e-116	9.75703e-124	3.89616e-54	0.00423759	5.15036e-126	5.15036e-126	5.15036e-126	5.15036e-126	5.15036e-126	5.15036e-126	5.15036e-126	2.86616e-123	3.37948e-118	2.61939e-110	1.45231e-29	4.4823e-118	2.88945e-116	9.57057e-112	0.00224536	9.22568e-66	0.524323	0.218051	2.02642e-36	0.0239602	2.65441e-123	1.84884e-123	3.60834e-120	4.82721e-118	3.61601e-122	3.54899e-119	9.95544e-117	1.3911e-125	1.4043e-118	1.10324e-125	5.15036e-126	9.04152e-126	5.15036e-126	5.15036e-126
L TPOJ1	7.25763e-114	1.4989e-125	1.52765e-123	2.78329e-123	1.73027e-123	6.14061e-124	4.47822e-124	9.04706e-125	2.71378e-124	3.42321e-123	1.46238e-114	6.79267e-126	2.15467e-118	5.97997e-52	6.76646e-06	8.30305e-121	2.30794e-114	7.87436e-126	9.11808e-119	2.76065e-121	5.54377e-124	1.02916e-124	2.89434e-124	2.81342e-125	1.69082e-122	7.05052e-118	7.78076e-123	5.34524e-126	9.78912e-78	1.51528e-43	2.04452e-58	5.88072e-22	1.77006e-25	3.71281e-27	5.52442e-21	3.1793e-123	5.42044e-122	1.53518e-103	1.34947e-121	9.89133e-125	4.77439e-125	1.60338e-111	1.9146e-121	2.65773e-110	6.67698e-98	8.60336e-94	2.68074e-115	4.65175e-118	3.16858e-116
L TPOJ2	4.01129e-122	6.10179e-126	5.29274e-126	5.28738e-126	1.11647e-125	1.55834e-124	5.72972e-126	1.05138e-121	3.83484e-118	5.20357e-126	2.66478e-125	3.10277e-125	2.23766e-125	1.53207e-91	6.79622e-55	5.0951e-124	8.33373e-121	5.66575e-126	3.49543e-124	8.47383e-123	5.35987e-122	2.88745e-123	2.11678e-124	1.30168e-124	5.52097e-126	1.89153e-97	5.17286e-126	5.15036e-126	1.28477e-112	1.65249e-15	2.79161e-69	3.32375e-22	0.00344776	0.00386188	0.117646	1.32013e-121	5.1591e-126	1.6114e-125	5.39977e-125	4.25945e-125	6.03394e-126	6.24559e-126	8.80209e-126	8.25334e-126	5.62051e-126	1.20762e-124	2.01215e-125	1.46756e-124	1.16825e-123
L TPOJ3	2.16528e-123	1.85078e-125	1.24767e-125	1.6114e-125	1.2234e-122	1.43169e-120	9.24554e-125	4.78502e-119	5.18165e-115	6.29769e-126	5.22292e-122	2.50526e-121	7.80921e-123	3.87445e-110	1.91148e-68	1.09143e-121	2.90738e-121	9.47245e-126	1.69892e-123	2.19074e-120	1.45599e-113	4.05874e-116	3.71823e-125	7.92427e-124	8.62042e-121	1.07933e-70	5.15036e-126	7.25288e-126	1.15331e-124	1.65478e-81	5.26689e-124	3.84646e-27	1.17812e-56	7.33104e-41	7.25587e-35	4.92455e-121	5.30435e-126	2.85028e-125	3.08887e-124	2.44596e-124	2.435e-125	3.58884e-125	4.12848e-123	9.439e-122	1.55657e-125	4.42561e-125	4.31567e-124	1.02681e-123	2.5519e-124
L DVT	5.15036e-126	3.43184e-124	5.15036e-126	5.15036e-126	5.19895e-126	1.17204e-125	5.15036e-126	1.33243e-119	1.70975e-115	5.15036e-126	5.7674e-125	3.74516e-120	5.15036e-126	5.15036e-126	1.70934e-125	7.5426e-126	4.80184e-124	7.18079e-126	5.50488e-126	3.86957e-124	1.14509e-121	6.39389e-123	1.85893e-121	8.13533e-126	4.0434e-124	4.85471e-74	5.15036e-126	5.15036e-126	5.15036e-126	4.59414e-89	5.15036e-126	1.6058e-99	3.46468e-77	1.07933e-70	9.34182e-73	5.69971e-119	5.15036e-126	5.15036e-126	1.15977e-123	2.42015e-125	5.67606e-126	5.15036e-126	5.15036e-126	5.15036e-126	5.15036e-126	5.15036e-126	1.44003e-125	1.79171e-125	5.93838e-126
L PGp	4.07144e-124	1.24626e-106	1.44747e-124	6.79746e-124	1.65736e-114	5.73707e-114	1.99786e-124	1.09315e-78	8.33295e-48	5.15036e-126	5.1591e-126	6.88318e-104	2.23632e-118	1.71135e-123	2.57571e-106	5.63684e-119	4.82311e-125	1.19914e-124	1.27437e-124	2.21343e-116	3.6941e-98	7.07745e-105	4.09336e-98	1.1842e-121	4.66655e-120	8.62842e-07	5.15036e-126	2.95829e-125	5.15036e-126	7.53306e-39	5.15148e-126	4.44077e-21	4.42033e-21	6.32773e-37	1.84265e-07	2.71367e-95	5.15036e-126	5.15036e-126	3.89148e-112	7.41996e-110	4.52817e-124	1.03241e-125	1.5524e-124	5.15036e-126	5.15036e-126	5.15036e-126	1.34204e-122	5.78783e-125	1.54154e-125
L IP2	1.13715e-102	2.34171e-09	1.31429e-34	7.75663e-47	6.40237e-35	7.27634e-13	1.69509e-45	3.20611e-09	9.64557e-06	2.15467e-118	3.43728e-120	6.80723e-77	5.96023e-11	4.65721e-125	9.32821e-126	1.27435e-07	4.28898e-52	1.26326e-33	2.59628e-25	0.0279932	0.0142722	1.21098e-22	0.00576782	2.33864e-115	1.1611e-97	3.47684e-05	2.18078e-108	4.39928e-65	5.15036e-126	0.448273	1.88739e-41	3.43466e-101	2.88544e-26	3.66929e-110	5.21109e-15	6.11803e-24	4.60744e-84	1.33736e-122	2.5805e-29	1.16007e-33	3.1045e-81	2.84092e-65	6.89516e-112	5.34979e-123	2.57822e-119	5.28362e-126	5.11552e-58	8.13526e-37	1.65151e-35
L IP1	1.30782e-82	2.41292e-11	1.77589e-05	2.16765e-20	2.45892e-07	0.000149982	6.75406e-33	1.01946e-50	2.04868e-51	7.24226e-48	6.05631e-70	5.83143e-15	0.00495891	8.95004e-125	4.56651e-118	0.118988	2.65748e-28	1.75192e-52	3.49915e-05	0.387296	0.063236	4.76833e-16	8.68307e-21	5.97501e-114	0.0018274	2.06468e-40	1.14119e-91	1.3714e-24	5.15036e-126	3.3406e-101	4.07126e-122	3.54275e-99	5.11601e-71	5.59484e-126	6.73507e-105	9.40444e-60	2.80008e-12	7.30305e-40	4.56101e-46	1.18116e-56	3.83756e-60	8.23899e-14	1.759e-21	1.60196e-18	2.02832e-35	3.88263e-116	2.90158e-37	2.49872e-08	2.11855e-11
L IP0	2.02556e-125	3.62905e-122	6.51226e-124	1.01736e-125	5.17528e-125	6.79696e-125	6.29769e-126	4.72664e-115	4.72869e-92	5.15036e-126	5.15036e-126	1.83735e-106	1.1172e-123	5.57655e-102	4.16774e-77	1.93147e-125	5.15036e-126	5.95883e-126	5.16533e-126	4.05831e-125	8.56932e-123	4.46169e-124	1.35986e-115	4.93489e-120	4.3864e-111	0.0379003	6.88733e-126	1.11958e-120	5.15036e-126	1.67738e-11	1.0958e-116	0.350463	0.300137	2.44391e-53	0.412118	3.96499e-118	1.70934e-125	8.03024e-126	4.47987e-113	2.58604e-116	1.03107e-118	1.50716e-118	6.05661e-126	5.08139e-125	5.15036e-126	5.15036e-126	1.48023e-125	5.15036e-126	5.15036e-126
L PFop	1.53089e-121	2.81132e-120	4.64081e-125	1.40175e-124	7.96505e-121	2.0012e-108	4.55378e-121	1.39226e-112	1.37299e-107	5.22008e-126	6.4822e-126	1.33901e-117	1.10662e-122	2.21148e-71	7.47172e-46	1.42717e-109	9.99331e-107	5.03529e-113	3.74829e-115	2.5529e-97	7.66338e-90	3.08799e-99	3.50109e-111	6.63057e-125	5.16533e-126	8.99102e-29	4.02595e-122	2.96769e-122	9.92383e-98	5.51529e-29	1.92337e-05	0.0123984	2.80711e-36	5.36099e-19	1.97146e-44	3.91177e-109	5.15036e-126	5.15036e-126	1.18783e-122	6.63057e-125	5.15036e-126	5.15036e-126	5.15036e-126	5.15036e-126	5.15036e-126	5.24392e-126	5.15036e-126	2.91827e-121	8.44253e-123
L PF	5.11777e-87	2.48612e-61	1.27246e-108	9.32922e-84	5.59477e-76	6.46161e-48	2.26126e-93	1.31417e-08	0.0714995	5.15036e-126	5.52097e-126	3.44454e-119	1.71672e-86	7.53369e-78	6.80528e-83	4.77609e-59	3.21733e-70	1.94462e-61	2.54701e-90	1.47321e-35	4.46818e-32	6.68471e-52	6.76826e-23	6.36204e-120	5.15036e-126	8.61705e-45	1.33736e-122	4.91675e-120	2.30621e-109	8.43482e-97	5.13059e-25	3.36392e-17	7.97791e-110	2.42486e-54	1.19923e-91	1.53382e-27	5.15036e-126	5.15036e-126	5.50757e-77	4.79061e-88	3.26415e-125	6.77702e-126	5.15036e-126	5.15036e-126	5.15036e-126	5.15036e-126	2.31116e-113	8.05393e-100	2.51845e-97
L PFm	1.41044e-10	2.15954e-09	1.76129e-20	7.18161e-18	4.0068e-11	3.45162e-07	0.0410338	2.00319e-09	0.140048	0.93472	0.13522	8.63629e-44	1.6678e-45	1.11647e-125	2.66439e-123	2.1694e-30	1.61319e-26	0.00187239	1.82397e-15	6.39122e-14	0.192697	1.85926e-11	4.20506e-12	4.401e-100	7.67558e-20	4.9899e-90	5.87021e-59	6.04134e-36	8.19763e-120	4.00133e-102	5.46816e-51	5.15036e-126	1.78244e-70	2.19463e-125	6.58376e-124	0.00111798	7.34755e-06	5.77517e-45	3.02836e-11	0.961479	3.40585e-05	1.04995e-39	5.4907e-09	2.05561e-24	8.01211e-13	1.205e-12	9.44022e-36	1.81841e-33	2.62722e-39
L PGi	1.85928e-18	2.56387e-51	0.0397459	0.000540377	0.000505198	1.46564e-28	7.55619e-54	5.72882e-77	7.56922e-100	7.20859e-14	7.63201e-28	2.30377e-25	3.02153e-05	2.77329e-108	2.81718e-06	1.23081e-12	1.26045e-10	5.83394e-104	2.55619e-11	7.06515e-42	2.42996e-59	7.4558e-75	2.83841e-75	5.96144e-101	9.55242e-23	4.72553e-110	9.47425e-100	3.32876e-85	2.38558e-67	5.15036e-126	7.36724e-126	3.47622e-120	5.15036e-126	6.23099e-126	5.15036e-126	6.81294e-78	0.713962	8.26724e-17	2.95119e-56	6.86951e-83	5.4373e-47	0.880888	8.70081e-40	7.3293e-57	5.48175e-23	1.88335e-17	2.3073e-20	0.00276927	9.23533e-12
L PGs	0.00224536	0.432177	1.07983e-24	6.66033e-17	6.30375e-30	5.07447e-18	0.737132	5.15591e-34	1.65853e-65	5.47769e-57	6.20031e-66	5.32152e-22	3.89389e-66	2.435e-125	3.62578e-73	2.90765e-32	5.56668e-27	8.16208e-27	1.17115e-29	6.40729e-15	0.000144767	0.195437	2.82757e-11	3.67859e-90	2.33767e-93	0.0166663	3.92852e-89	1.09996e-10	1.84211e-123	5.15036e-126	5.15036e-126	4.17248e-125	5.15036e-126	5.15036e-126	5.15036e-126	1.2915e-39	1.32335e-17	7.90245e-19	4.72701e-20	1.11814e-40	1.9437e-13	7.76048e-15	4.57316e-76	1.21882e-79	4.45629e-40	0.000605426	0.0480874	3.25172e-44	1.87803e-20
L V6A	5.95883e-126	7.87436e-126	5.15036e-126	5.15036e-126	5.15036e-126	5.15036e-126	5.15036e-126	5.52908e-126	5.80916e-125	5.15036e-126	1.98146e-125	1.73027e-123	5.15036e-126	9.69532e-86	2.25377e-28	5.15036e-126	5.15036e-126	6.18749e-126	5.15036e-126	5.15036e-126	8.41447e-126	9.50196e-126	1.39925e-125	9.37273e-124	4.18628e-125	7.59247e-91	3.65042e-124	2.33088e-125	4.99815e-71	0.0649879	3.24753e-61	4.24695e-13	0.0289807	0.00612813	0.725614	1.84435e-125	5.15036e-126	1.22429e-125	3.37675e-121	7.03627e-126	1.0481e-125	4.73145e-119	5.15036e-126	1.49324e-124	3.63783e-124	3.02368e-122	4.61129e-124	5.15036e-126	5.15036e-126
L VMV1	5.15036e-126	5.15036e-126	5.15036e-126	5.15036e-126	5.15036e-126	5.15036e-126	5.15036e-126	3.94995e-125	1.86248e-123	5.15036e-126	4.59427e-124	1.03282e-124	5.15036e-126	4.50576e-115	1.762e-80	5.15036e-126	6.4822e-126	5.15036e-126	5.15036e-126	5.59484e-126	5.30435e-126	5.15036e-126	6.99639e-126	1.40384e-125	1.25163e-125	7.34124e-101	5.15036e-126	5.15036e-126	8.84868e-119	2.44214e-43	2.65353e-116	6.25416e-44	1.25254e-32	3.15276e-31	8.84523e-21	1.01936e-123	5.15036e-126	5.15036e-126	6.17455e-120	1.42655e-125	1.64948e-125	5.50423e-124	5.15036e-126	7.18079e-126	8.277e-126	1.89987e-125	2.76583e-125	5.36053e-126	5.84403e-126
L VMV3	8.75588e-126	6.24559e-126	5.15036e-126	5.15036e-126	5.15036e-126	5.15036e-126	5.15036e-126	7.6105e-124	1.948e-118	5.15036e-126	1.91918e-125	8.99364e-122	5.15036e-126	1.51028e-97	2.6876e-55	5.15036e-126	5.15036e-126	5.15036e-126	5.15036e-126	5.15036e-126	5.15036e-126	5.15036e-126	3.35468e-125	8.40598e-124	2.57664e-122	2.56926e-98	2.60683e-124	6.82154e-125	1.69685e-99	3.99716e-18	1.45075e-92	1.14536e-29	2.98866e-15	3.80172e-18	4.02777e-09	1.68667e-123	5.27375e-126	1.16208e-125	1.9813e-115	1.06158e-123	1.68667e-123	2.15696e-116	5.6827e-126	3.77118e-124	1.47853e-124	5.72758e-125	8.33416e-125	5.15036e-126	5.15036e-126
L PHA2	6.13812e-103	2.01388e-53	1.36524e-59	2.45797e-81	1.38011e-51	1.28033e-53	7.34846e-80	7.96128e-97	8.5004e-104	1.02451e-35	4.99816e-20	2.55054e-11	6.26683e-34	9.30736e-124	4.67899e-93	4.99246e-44	2.98214e-68	2.29948e-110	5.61811e-51	3.29215e-49	4.30707e-38	1.95923e-49	3.25223e-81	5.82855e-113	0.104238	0.389266	1.79765e-125	1.79184e-103	5.8046e-126	7.32833e-126	5.15036e-126	8.86486e-86	5.15036e-126	3.67973e-125	3.2148e-123	3.55256e-100	1.28444e-70	1.7076e-82	4.96334e-99	3.02916e-98	1.51168e-81	2.79611e-72	0.0701062	2.31544e-06	2.02769e-105	4.41792e-111	3.62352e-82	4.30424e-42	1.48273e-72
L V4t	1.53712e-120	5.15036e-126	6.14517e-126	6.29769e-126	5.15036e-126	5.15036e-126	5.15036e-126	1.18342e-125	2.14666e-124	5.57645e-126	6.85622e-122	1.18853e-121	6.65511e-126	3.92971e-44	0.057374	5.15036e-126	5.15036e-126	5.15036e-126	5.15036e-126	5.15036e-126	5.15036e-126	5.15036e-126	5.15036e-126	6.62057e-118	1.72324e-118	5.3119e-94	1.35862e-114	9.57897e-125	2.31475e-47	6.76721e-33	1.40945e-59	8.29845e-08	5.48656e-36	6.39911e-15	5.23756e-14	1.85708e-125	4.02823e-124	1.30123e-107	2.12651e-123	4.75653e-125	1.01571e-123	1.16204e-109	2.7329e-124	1.61306e-108	5.20851e-106	1.257e-112	3.89412e-125	5.15036e-126	6.45601e-126
L FST	5.73065e-122	5.15036e-126	7.16471e-126	8.51786e-126	5.15036e-126	5.15036e-126	5.15036e-126	7.56166e-125	5.64673e-120	5.15036e-126	5.60186e-126	6.44505e-119	6.07063e-126	4.40819e-53	0.00836689	5.15036e-126	5.15036e-126	5.15036e-126	5.15036e-126	5.15036e-126	5.1591e-126	5.47249e-126	6.82801e-126	4.50323e-121	1.33908e-124	1.05274e-64	1.74949e-123	7.24539e-125	8.31991e-96	1.85432e-09	2.59355e-56	0.372281	7.46265e-07	0.0531757	0.241802	5.01011e-125	7.05354e-126	2.80401e-125	3.24178e-125	3.4354e-125	1.43111e-125	5.17471e-126	5.46073e-126	2.50772e-125	5.15036e-126	5.15036e-126	5.17286e-126	5.15036e-126	5.15036e-126
L V3CD	2.51611e-125	1.97506e-125	1.18672e-125	5.72972e-126	5.15036e-126	5.15036e-126	5.15036e-126	2.22139e-123	8.78829e-107	5.15036e-126	1.63905e-125	2.02546e-116	5.24977e-126	1.82073e-57	0.00088539	5.15036e-126	5.15036e-126	5.15036e-126	5.15036e-126	5.15036e-126	5.15036e-126	5.15036e-126	6.31158e-122	9.14352e-118	1.25167e-116	2.50002e-86	3.05129e-113	1.79071e-120	2.01061e-43	0.146382	8.29638e-38	1.48849e-08	0.00798241	0.00115381	0.175602	3.59859e-124	6.51226e-124	1.3627e-116	5.64608e-108	2.68847e-120	8.01642e-116	7.29791e-89	7.8562e-126	9.39765e-112	2.67001e-117	1.70503e-123	4.56239e-123	5.15036e-126	5.15036e-126
L LO3	9.35911e-126	5.15036e-126	5.15036e-126	5.15036e-126	5.15036e-126	5.15036e-126	5.15036e-126	2.21523e-125	1.32502e-121	5.15036e-126	4.10021e-125	6.01136e-122	5.15036e-126	8.38805e-88	7.89304e-32	5.15036e-126	5.15036e-126	5.15036e-126	5.15036e-126	5.15036e-126	5.1591e-126	5.15036e-126	5.6299e-126	5.77979e-123	7.01806e-125	9.75118e-84	1.64475e-125	8.13533e-126	1.67339e-92	1.53581e-08	2.15769e-77	4.96387e-13	4.18442e-06	0.00313835	0.433029	3.4354e-125	5.15036e-126	8.00655e-126	1.32235e-123	9.99537e-126	1.03839e-125	8.54778e-125	5.79451e-126	5.7674e-125	1.28717e-125	2.96754e-125	6.79267e-126	5.15036e-126	5.15036e-126
L VMV2	5.26029e-126	1.36573e-125	5.15036e-126	5.15036e-126	5.15036e-126	5.15036e-126	5.15036e-126	4.81649e-121	2.61401e-114	5.15036e-126	9.99727e-125	5.2039e-122	5.15036e-126	5.18165e-115	2.07127e-89	5.15036e-126	5.15036e-126	5.15036e-126	5.15036e-126	5.15036e-126	7.07086e-126	9.21857e-126	1.04732e-124	7.29792e-125	1.08548e-124	1.44532e-88	5.15036e-126	6.01932e-126	2.17052e-118	1.57178e-36	1.44787e-120	1.08939e-38	1.25318e-28	3.08746e-31	9.63123e-18	2.90296e-119	5.15036e-126	5.15036e-126	9.48645e-113	5.1937e-123	5.79224e-124	1.46869e-118	5.81696e-126	2.92777e-125	6.97013e-126	1.25572e-125	6.90776e-122	5.33547e-126	5.17286e-126
L 31pd	3.06721e-83	1.12849e-54	2.38029e-22	9.70335e-37	3.80831e-42	1.36969e-58	1.3834e-56	1.87413e-74	6.58445e-103	5.45326e-07	3.4941e-30	1.21497e-23	5.01882e-07	5.15036e-126	1.29088e-121	1.0388e-24	4.73361e-11	2.26542e-96	2.08434e-22	1.5272e-53	1.44107e-68	1.91546e-80	5.83107e-71	2.55005e-112	9.05573e-08	6.57417e-117	5.90275e-117	1.75689e-94	1.99129e-82	5.15036e-126	5.15036e-126	5.16533e-126	5.15036e-126	5.15036e-126	5.15036e-126	3.73789e-74	5.61385e-10	0.000542638	7.31718e-65	1.38454e-77	5.99722e-55	1.88901e-08	4.65137e-18	6.83346e-26	3.35317e-08	2.07844e-13	1.13533e-22	2.26587e-06	1.16079e-13
L 31a	1.75403e-115	3.37762e-15	1.32162e-24	9.0083e-56	5.27919e-45	7.78017e-30	8.81813e-38	6.54346e-46	5.49486e-76	1.79692e-08	0.57293	2.56916e-09	1.90176e-07	5.15036e-126	5.98319e-126	0.00067168	0.00067971	2.96252e-52	1.57854e-08	7.54629e-09	1.74851e-12	2.64091e-33	1.69005e-25	5.68843e-122	0.00121052	5.00395e-16	1.58642e-125	1.6403e-92	5.15036e-126	5.15036e-126	5.15036e-126	5.15036e-126	5.32761e-126	5.15036e-126	5.15036e-126	1.93062e-52	2.39563e-46	3.88397e-109	1.68073e-61	7.18319e-63	1.2739e-59	1.43002e-34	0.163247	2.24638e-27	1.50742e-67	9.67164e-85	9.53098e-25	0.573479	6.49179e-06
L VVC	5.33547e-126	5.15036e-126	5.15036e-126	5.15036e-126	5.15036e-126	5.15036e-126	5.15036e-126	3.2095e-125	1.43448e-122	5.15036e-126	5.56956e-126	1.81459e-122	5.15036e-126	5.29701e-103	9.15262e-49	5.15036e-126	5.15036e-126	5.15036e-126	5.15036e-126	5.15036e-126	5.15036e-126	5.15036e-126	1.43569e-125	6.20591e-125	9.439e-122	5.98088e-97	8.79565e-125	7.29792e-125	1.22432e-107	5.21962e-51	6.17635e-108	3.55028e-34	1.69821e-46	5.96773e-56	2.99936e-32	3.23773e-124	1.18993e-125	5.83015e-125	1.87745e-117	1.29237e-124	1.55592e-123	1.30178e-110	7.6591e-126	2.14847e-121	5.36327e-124	2.38672e-125	3.51705e-125	5.15036e-126	5.15036e-126
L 25	1.49596e-17	5.77303e-31	6.01161e-09	8.40446e-15	1.05949e-12	9.60948e-19	4.31066e-20	9.40363e-51	2.11092e-59	5.87822e-05	9.37618e-10	0.0135399	0.000474822	4.30149e-24	1.79785e-07	3.90473e-14	1.48942e-10	6.42287e-46	1.18999e-08	4.11446e-19	4.91761e-18	9.98817e-22	1.58117e-45	1.63582e-30	1.92732e-27	0.867653	5.21281e-28	1.83266e-20	4.52766e-07	2.39407e-114	1.62711e-114	2.02231e-21	2.86427e-117	4.43359e-94	7.98956e-102	1.82466e-48	0.0171373	1.50694e-08	2.2298e-38	1.0915e-44	2.52771e-20	0.00264648	8.78566e-12	8.35086e-40	2.93132e-06	9.3202e-08	2.25496e-13	5.54637e-07	5.61367e-11
L s32	2.06342e-45	1.51197e-53	8.73843e-10	1.14825e-26	3.18535e-16	3.8195e-27	1.28356e-36	8.2979e-103	7.66325e-112	0.000134838	6.21384e-09	0.00956367	0.00164633	8.89274e-74	0.00012105	4.65627e-20	3.91923e-19	2.89653e-77	1.98399e-12	1.21727e-28	4.92083e-28	3.52208e-34	1.11102e-76	1.0902e-82	1.72762e-39	2.46636e-06	4.81303e-51	2.4061e-24	6.117e-45	3.19898e-125	6.75678e-126	1.02398e-64	7.3142e-126	1.56117e-125	2.97471e-123	5.99329e-96	3.5566e-05	2.00362e-05	3.43558e-82	2.47927e-88	3.13606e-50	8.07173e-07	1.22648e-12	1.26854e-45	0.000335618	0.029486	1.36856e-36	3.56411e-09	1.09709e-18
L pOFC	3.80946e-82	6.75709e-44	1.05922e-55	3.63411e-63	3.41453e-65	1.78212e-64	2.24369e-61	8.40065e-31	3.68971e-40	3.34076e-77	2.06149e-77	1.65848e-64	4.79385e-54	1.23982e-89	4.36614e-78	2.07439e-60	1.01343e-61	6.82578e-58	1.16944e-66	3.21425e-57	2.45128e-50	8.36419e-59	3.75434e-28	1.13735e-86	2.77599e-77	2.07562e-31	3.8172e-75	2.28767e-74	1.22694e-37	1.61249e-27	5.0434e-69	1.9041e-60	1.83118e-32	6.03186e-39	3.19e-40	3.10847e-35	1.60763e-78	3.73947e-90	7.28314e-46	2.31478e-49	1.01124e-68	3.85755e-50	4.18457e-65	2.68781e-58	1.1167e-57	2.46479e-49	2.01651e-41	8.31431e-64	4.53592e-49
L PoI1	4.94378e-125	6.86659e-119	5.54696e-126	1.17608e-125	1.77582e-125	2.06206e-121	1.20315e-123	6.94023e-116	2.48061e-115	5.15036e-126	7.69845e-126	1.38541e-121	2.82242e-125	3.92158e-121	1.62399e-117	3.61907e-116	4.25297e-105	4.1891e-120	6.2283e-121	2.04466e-108	5.0505e-109	5.56383e-117	4.53214e-105	5.15036e-126	5.15036e-126	4.80252e-82	6.99639e-126	7.96361e-126	2.06263e-100	0.0952702	7.43579e-47	2.02077e-84	0.000286394	0.0214329	0.479557	2.21343e-116	5.15036e-126	5.15036e-126	1.80974e-125	1.11031e-125	5.15036e-126	5.15036e-126	5.15036e-126	5.15036e-126	5.15036e-126	2.87998e-125	2.48409e-125	1.46965e-121	6.31098e-117
L Ig	1.873e-120	1.4454e-123	2.92777e-125	1.27437e-124	2.10886e-121	6.71434e-119	3.0402e-120	8.277e-126	5.15036e-126	4.00595e-120	6.51928e-109	1.15501e-110	3.82189e-122	5.55412e-86	2.02507e-28	4.92455e-121	1.93949e-109	4.64884e-123	8.66455e-116	1.50291e-115	5.79201e-116	1.87061e-117	5.42309e-124	7.71946e-126	2.88831e-113	8.57799e-67	1.3889e-114	9.12845e-122	1.77207e-93	7.37656e-74	4.93835e-103	5.65089e-46	1.3418e-69	1.42027e-66	6.95613e-42	2.51611e-125	1.68791e-125	1.1399e-118	2.49161e-125	8.41447e-126	1.10324e-125	1.9246e-123	4.07144e-124	1.39226e-112	3.99997e-113	4.29889e-108	4.89145e-124	2.66351e-118	3.8384e-119
L FOP5	1.38293e-124	2.01217e-103	8.02546e-121	6.12927e-120	4.96036e-121	1.74956e-117	1.32335e-118	2.37519e-81	5.4135e-86	5.15036e-126	5.46073e-126	2.17335e-125	1.17564e-116	1.18587e-75	2.14318e-61	2.30264e-112	4.23768e-106	1.42008e-110	7.94154e-119	1.89683e-106	6.00331e-109	1.03556e-113	9.40778e-77	2.70932e-125	5.1591e-126	4.71431e-119	1.18777e-118	8.87541e-124	1.95359e-50	1.08939e-38	0.263649	5.98706e-18	1.09399e-44	1.92074e-17	3.17852e-35	5.33606e-75	1.02666e-125	5.2347e-126	1.38933e-92	5.873e-112	1.49324e-124	8.48885e-118	5.15036e-126	5.47807e-126	7.69587e-124	1.22371e-118	4.79035e-104	2.68352e-118	1.85063e-109
L p10p	1.67035e-103	1.20418e-29	9.77272e-31	5.91762e-50	9.07925e-47	1.35233e-35	6.66558e-44	2.54417e-40	1.34152e-65	5.87292e-09	0.290716	2.40328e-09	2.89716e-10	5.15036e-126	1.48419e-125	1.19245e-09	3.12899e-05	9.27316e-47	2.2448e-11	5.89983e-20	7.33621e-28	9.52591e-52	4.53122e-38	1.99565e-115	0.736793	4.35318e-10	1.08581e-113	3.29092e-47	1.4618e-125	3.07981e-122	3.2095e-125	8.70193e-125	1.38297e-119	4.8917e-125	1.3875e-124	2.12762e-50	3.97539e-30	1.21205e-70	7.59884e-50	3.78399e-59	2.91364e-53	8.95418e-28	1.82868e-05	1.27549e-25	1.50936e-26	3.79731e-57	1.3114e-29	0.00707819	5.33044e-07
L p47r	1.13795e-80	4.5154e-17	3.60921e-07	1.8367e-27	1.43095e-29	5.82853e-27	7.94014e-44	4.98799e-32	1.05069e-38	1.53072e-78	3.75918e-101	3.0317e-75	0.000929809	1.21771e-19	3.37602e-14	1.65687e-10	1.14786e-40	5.67813e-50	1.42013e-22	2.25629e-08	3.79502e-16	8.10803e-41	1.16127e-15	6.39502e-107	4.42145e-54	0.0376593	1.82105e-23	1.03123e-31	1.02109e-98	0.00249349	0.0211123	8.02246e-23	2.2738e-21	1.15432e-75	0.535134	1.8977e-34	1.89111e-23	3.31645e-36	2.07195e-25	4.66126e-35	1.30068e-51	6.87972e-05	2.07548e-53	2.46705e-34	4.79193e-30	1.53496e-92	2.03146e-15	3.79802e-26	7.80835e-16
L TGv	3.69142e-80	1.58457e-107	5.61777e-87	1.44092e-94	1.06151e-99	3.12844e-111	2.42509e-109	1.30538e-106	1.85063e-109	4.65776e-49	3.33413e-26	3.60496e-117	1.72312e-88	8.17587e-10	3.62036e-12	1.23881e-105	6.69977e-98	3.52086e-118	8.35993e-102	1.73633e-113	1.62193e-116	6.05536e-118	1.10363e-107	1.71933e-89	2.19825e-76	2.73668e-125	2.98118e-42	2.27073e-101	0.647936	1.56749e-59	6.87232e-12	6.04045e-33	2.09291e-56	9.18689e-10	1.97204e-56	1.12423e-98	2.10399e-64	2.41871e-12	2.88073e-89	1.21267e-105	2.94423e-94	2.15646e-47	1.66868e-55	6.83336e-15	1.2497e-10	4.94023e-06	2.18236e-78	4.13695e-95	2.00247e-92
L MBelt	9.27778e-125	1.54658e-124	2.29721e-125	8.51786e-126	3.37707e-125	7.39416e-124	3.93577e-125	8.29814e-126	5.50488e-126	1.86293e-125	5.63166e-123	8.64884e-118	2.45394e-124	1.21615e-124	1.92639e-112	1.97724e-122	3.00906e-116	1.46756e-124	3.84988e-122	4.6147e-120	3.93578e-123	1.69205e-124	3.53954e-123	5.15036e-126	9.27778e-125	5.3966e-76	3.18874e-125	7.69845e-126	8.33552e-119	7.24257e-85	9.71841e-115	2.78486e-113	1.0218e-78	2.19303e-101	1.0118e-87	6.07772e-125	5.6827e-126	5.59484e-126	1.82688e-125	8.31589e-126	5.15036e-126	2.34122e-124	7.45731e-125	1.27973e-122	8.27211e-121	4.36686e-118	9.75871e-122	2.26999e-122	2.56263e-120
L LBelt	5.98319e-126	1.26278e-125	5.30435e-126	5.15036e-126	7.61342e-126	7.5426e-126	5.3709e-126	5.15036e-126	5.15036e-126	1.18672e-125	2.46429e-122	6.7596e-123	9.38543e-126	1.10865e-124	3.60489e-108	4.44091e-125	4.97613e-122	5.6827e-126	3.18874e-125	2.84276e-124	9.47245e-126	7.69845e-126	3.10277e-125	5.15036e-126	7.77161e-125	2.40122e-97	5.88461e-126	5.19224e-126	1.10747e-121	5.15812e-104	1.11987e-121	2.08722e-112	2.31551e-95	1.01728e-110	4.74395e-96	8.44041e-126	5.5305e-126	5.72972e-126	6.13016e-126	5.15036e-126	5.17471e-126	2.18502e-124	2.00014e-125	1.88348e-123	3.18468e-122	5.35036e-119	1.40175e-124	1.07405e-124	3.54663e-124
L A4	2.24946e-114	5.19675e-126	6.25873e-126	1.60623e-125	7.04296e-125	1.49324e-124	1.46635e-125	5.15036e-126	5.15148e-126	1.09309e-125	1.62367e-118	1.33728e-119	1.04617e-123	2.62872e-77	1.57854e-08	2.82235e-124	2.65523e-119	6.81148e-126	2.16528e-123	1.4454e-123	1.67708e-125	3.00834e-125	6.004e-126	5.15036e-126	2.06979e-121	3.63906e-41	7.34179e-124	6.54281e-126	3.02294e-106	2.26193e-59	7.25456e-105	1.13489e-34	2.41617e-60	2.92837e-76	1.87751e-35	6.21418e-126	5.81696e-126	6.12617e-122	6.23099e-126	5.15036e-126	5.17286e-126	2.30775e-124	2.72774e-125	9.23005e-115	3.91623e-114	1.18186e-111	2.98892e-124	5.9208e-124	1.86248e-123
L STSva	8.1711e-54	1.26479e-88	3.79211e-29	2.13625e-45	7.21983e-45	1.52605e-79	2.74892e-84	9.02774e-115	2.78697e-122	0.00285767	1.98525e-14	1.11453e-34	1.20895e-13	1.95055e-97	0.00474511	1.44087e-60	1.56658e-47	6.69711e-117	4.28532e-44	8.43673e-85	1.09398e-95	9.45795e-101	1.65075e-105	4.0228e-100	2.24396e-17	9.71685e-109	8.80814e-93	1.5098e-92	5.74309e-32	5.15036e-126	5.15036e-126	8.19435e-100	5.15036e-126	9.16245e-126	5.15036e-126	6.1983e-108	4.37894e-09	4.31374e-17	2.61113e-92	1.49063e-108	2.20443e-72	1.52318e-10	2.89257e-14	2.39685e-60	1.05589e-14	7.24966e-15	4.28836e-53	1.54925e-33	5.73816e-43
L TE1m	6.49113e-27	0.00219598	2.29089e-13	0.367097	0.23361	1.87876e-06	2.5387e-09	1.26902e-26	2.68076e-55	6.89472e-34	3.01684e-32	0.478344	1.55637e-22	1.00991e-110	2.85291e-77	0.000261608	0.00853255	4.40754e-31	0.00160369	0.0420596	6.20251e-12	1.29595e-34	9.96945e-09	1.78738e-77	2.63811e-29	7.72391e-37	1.33713e-14	0.000804813	2.99613e-87	7.24539e-125	5.12367e-109	8.15519e-126	1.38193e-123	5.15036e-126	1.24767e-125	1.1317e-22	8.35737e-22	6.34164e-10	1.62409e-08	1.002e-16	3.06272e-05	2.41347e-32	7.70997e-50	1.1597e-36	5.0472e-53	6.87927e-10	3.07799e-05	2.1981e-13	1.8121e-07
L PI	1.59251e-122	1.39556e-121	8.7639e-125	1.49828e-124	6.51561e-125	6.63635e-123	2.42845e-122	3.25619e-118	1.48378e-116	1.17204e-125	3.32202e-125	4.19006e-123	1.40656e-124	1.70426e-118	1.77305e-106	5.08849e-122	1.51705e-114	3.62905e-122	3.42321e-123	7.34154e-121	4.11698e-121	2.39255e-122	3.86085e-115	5.35477e-126	5.15036e-126	1.26124e-81	2.46834e-125	5.22008e-126	6.95384e-96	2.12277e-08	7.34189e-60	1.50703e-81	0.0159255	2.21758e-18	6.42301e-08	9.55898e-117	5.34524e-126	5.15036e-126	8.66565e-122	1.2565e-123	1.18993e-125	2.30627e-123	2.53419e-125	1.38287e-125	4.47822e-124	5.31058e-119	3.20369e-116	3.92158e-121	9.93517e-116
L a32pr	9.96811e-126	6.19733e-70	4.26411e-109	3.70039e-116	5.1439e-115	1.36512e-104	4.48025e-104	7.23635e-45	3.05496e-73	5.12549e-115	1.59183e-95	6.01622e-120	6.91587e-103	5.51516e-126	1.2163e-123	1.17016e-80	3.91754e-64	3.10421e-80	1.25146e-94	1.80872e-85	1.75446e-93	1.66352e-104	1.25225e-50	9.16245e-126	1.5891e-121	3.82713e-124	6.25485e-124	2.13528e-111	1.00292e-119	9.49376e-16	7.89862e-86	2.01456e-122	1.61254e-23	3.72053e-47	6.61816e-49	2.96124e-44	4.53301e-122	1.30351e-125	6.5781e-75	3.04519e-89	3.18831e-117	9.37994e-103	3.88367e-124	5.52908e-126	5.45079e-119	2.68518e-108	2.34579e-81	5.18411e-77	2.98167e-80
L p24	6.65332e-124	5.74913e-53	1.27667e-96	1.98286e-102	3.36357e-111	9.53298e-97	6.71031e-85	7.49217e-16	3.10918e-43	2.27893e-92	2.20283e-47	3.09456e-96	2.09767e-91	5.15036e-126	5.15036e-126	1.85945e-72	1.15578e-35	8.75239e-53	7.53272e-87	2.83205e-79	4.26325e-88	1.33771e-90	3.42924e-30	3.96418e-125	5.16276e-118	1.69735e-119	2.00174e-121	8.26897e-103	1.35741e-79	7.89617e-61	2.14334e-103	5.15036e-126	2.53617e-88	1.91045e-79	3.12844e-111	5.37283e-21	2.52118e-119	2.70112e-125	7.18113e-51	1.22409e-59	3.6282e-103	2.19073e-81	1.82293e-105	2.83885e-122	3.14223e-90	2.82813e-43	2.71602e-41	1.65035e-52	7.71863e-46
Left-Cerebellum-Cortex	3.27704e-98	2.1474e-37	1.89482e-30	7.50258e-37	1.61123e-62	1.51021e-59	3.41851e-61	2.6774e-10	4.16706e-10	2.20531e-116	4.9079e-113	1.47774e-110	7.9139e-19	5.15036e-126	5.47807e-126	1.03678e-48	3.18131e-72	1.70973e-64	1.94981e-70	8.4091e-60	7.10863e-75	2.61119e-88	2.6164e-11	1.74896e-118	2.37643e-114	4.94982e-107	8.55591e-121	7.45036e-102	2.3945e-125	4.09336e-98	1.16788e-91	5.99394e-126	2.01849e-67	9.12845e-122	3.84988e-122	3.56198e-20	1.25222e-100	1.89453e-125	3.99148e-39	9.69983e-41	3.88584e-83	3.38674e-75	6.588e-108	7.14246e-125	4.04429e-113	1.17449e-118	5.68448e-55	1.11927e-67	5.24931e-69
Left-Thalamus-Proper	7.09056e-125	1.76876e-72	2.99219e-86	4.14868e-106	3.53224e-113	1.00895e-101	2.33096e-84	1.59933e-69	3.59155e-92	1.25808e-115	6.37159e-104	1.01628e-97	1.29538e-84	5.15036e-126	5.55824e-126	1.51808e-72	1.49844e-76	1.45823e-76	1.21647e-92	6.82646e-83	5.35368e-91	1.44961e-97	9.9957e-50	5.60186e-126	1.84934e-118	3.29453e-101	1.78236e-123	1.94472e-106	1.71569e-122	2.36509e-109	2.20233e-117	1.51677e-125	2.66386e-103	2.34855e-119	1.08265e-120	9.46665e-80	2.12239e-122	5.19895e-126	7.26922e-99	1.54851e-89	5.37165e-114	1.82687e-115	7.56583e-118	4.67971e-124	9.19545e-123	3.33421e-117	4.02071e-84	3.02804e-81	2.45343e-80
Left-Caudate	6.1057e-107	2.61761e-27	6.72858e-19	4.25348e-43	1.80158e-62	4.81042e-57	1.28066e-38	3.53125e-22	2.87702e-31	3.36071e-92	1.32872e-84	4.56571e-109	6.997e-14	2.67369e-123	9.04997e-119	2.71097e-20	5.65755e-39	9.08076e-46	1.18638e-36	3.58314e-38	4.12935e-49	7.2363e-65	7.10226e-15	2.85707e-111	7.35135e-94	6.01317e-117	2.1029e-96	2.29974e-70	7.25634e-112	1.38097e-88	3.00978e-83	7.52781e-123	7.31315e-84	1.89801e-109	1.95339e-109	2.75257e-15	7.54419e-68	6.90076e-111	2.86656e-25	1.50162e-40	1.05658e-69	4.39533e-34	6.47395e-98	1.30065e-115	4.39258e-66	1.87016e-82	2.613e-27	1.17981e-29	1.00584e-31
Left-Putamen	1.04396e-104	2.92977e-48	9.04296e-55	8.63548e-60	7.15087e-75	1.25374e-72	2.93726e-60	1.9969e-50	1.99873e-44	1.56023e-120	6.60279e-120	4.59301e-119	7.16648e-43	5.20044e-115	1.86877e-104	1.12477e-48	8.81943e-68	3.14758e-62	8.39663e-69	2.34445e-58	3.07993e-65	4.41982e-75	9.97552e-25	9.57187e-119	8.43471e-124	4.26411e-109	4.8758e-104	6.95635e-98	6.14343e-92	3.29146e-08	7.48053e-34	8.60336e-94	5.19239e-05	4.59916e-29	6.56684e-18	1.36224e-38	5.09617e-110	2.48401e-123	6.3861e-53	1.33095e-77	6.24485e-109	1.3024e-88	3.58596e-124	8.7639e-125	2.15464e-110	5.75333e-106	5.3161e-60	9.93766e-72	2.79222e-61
Left-Pallidum	7.4086e-83	1.11496e-24	4.1351e-42	8.67632e-48	4.78866e-53	2.3428e-42	1.25814e-40	4.23689e-28	8.45756e-35	7.00404e-75	5.817e-70	4.37209e-71	9.1672e-35	2.07215e-75	8.36979e-63	1.36625e-25	1.86207e-24	8.67714e-33	2.74629e-35	2.51236e-28	4.13435e-29	4.01677e-38	4.08993e-14	3.69294e-93	5.05576e-90	4.32688e-64	6.43039e-56	7.11224e-53	6.99209e-43	5.08757e-07	1.62998e-18	1.94442e-54	0.000122016	1.65063e-17	1.78685e-13	6.07237e-17	3.19568e-83	5.27081e-95	6.02766e-30	1.1687e-42	2.99973e-76	6.13222e-61	2.53828e-99	5.97047e-95	1.09233e-68	3.79049e-48	1.49749e-34	1.67175e-29	4.53947e-30
Brain-Stem	1.18738e-103	9.59416e-118	3.78867e-90	2.00559e-104	2.38371e-94	4.74274e-101	4.44575e-103	7.61342e-126	5.15036e-126	4.48968e-42	3.17067e-24	1.11522e-38	2.15334e-72	1.8909e-118	1.90908e-34	1.36057e-99	2.96244e-95	6.11794e-124	3.60091e-82	1.76827e-101	1.99108e-103	1.8614e-107	1.33472e-121	7.08972e-120	0.349296	3.70816e-25	1.92134e-111	4.50799e-94	1.23419e-113	5.15036e-126	5.15036e-126	5.76237e-100	5.15036e-126	6.27268e-126	1.11317e-125	3.54081e-125	6.48614e-77	3.68015e-34	1.56349e-124	1.82161e-125	1.20627e-116	6.14342e-78	4.6499e-29	0.0900997	4.18547e-33	1.54997e-51	1.04342e-110	2.62971e-84	3.75467e-96
Left-Hippocampus	1.20276e-24	1.77835e-112	5.72828e-78	1.55809e-75	5.08033e-60	6.79711e-81	4.70834e-91	5.45001e-123	1.0046e-120	5.67904e-73	1.1923e-61	1.18193e-79	1.43208e-59	0.000157016	2.54347e-71	4.96809e-94	4.63837e-95	2.27348e-121	2.54292e-78	5.01714e-89	5.80157e-90	3.1448e-87	2.83264e-117	9.12742e-78	1.28784e-28	6.85385e-34	1.19874e-61	2.42955e-105	8.94466e-06	7.06146e-91	1.22429e-88	9.37231e-12	4.17872e-95	1.20774e-41	7.83848e-27	6.14916e-122	7.51088e-78	3.71131e-06	2.21665e-114	3.47971e-121	2.39413e-108	1.91157e-71	2.54053e-55	0.188951	2.76941e-30	1.23938e-21	9.69992e-108	2.73314e-98	1.2985e-93
Left-Amygdala	8.76286e-24	3.60134e-11	0.00669393	7.53796e-07	1.56324e-11	1.44241e-10	5.90656e-05	1.73266e-10	4.39769e-14	7.54996e-05	0.0187686	2.92352e-09	0.0295952	4.68733e-86	1.93574e-51	6.11758e-05	0.00294087	7.90209e-16	0.000485047	5.77631e-09	2.04825e-13	8.05959e-13	5.21885e-09	1.5749e-39	0.0077133	6.12814e-13	8.24321e-25	2.14527e-13	1.36125e-17	1.76867e-69	2.64552e-59	1.4628e-73	4.41582e-80	2.55003e-68	1.91353e-78	4.83832e-11	9.55977e-13	2.07683e-21	2.77479e-14	1.90377e-16	3.0358e-15	0.00186211	6.67843e-08	6.09128e-06	0.171384	0.988179	0.000388035	0.00265921	0.00335873
Left-Accumbens-area	7.7235e-124	3.46473e-61	2.54628e-80	2.90276e-99	2.32866e-100	1.8932e-91	1.1367e-87	2.236e-64	9.28867e-83	2.99474e-102	1.39333e-87	2.3209e-102	4.12565e-69	8.39384e-126	9.09393e-123	3.69168e-65	9.25651e-67	3.40139e-86	4.69505e-81	1.24671e-73	1.1567e-79	3.41408e-89	2.73338e-51	1.23895e-123	4.51785e-101	1.82318e-110	1.77102e-120	5.21727e-109	4.08967e-119	3.85963e-120	1.50532e-122	1.09301e-124	2.0529e-118	4.14786e-121	1.76803e-122	3.4877e-63	3.32713e-110	1.4916e-121	2.01397e-81	5.51843e-84	7.61836e-107	1.83536e-89	7.81536e-101	4.23381e-109	9.64406e-102	4.43149e-99	2.32644e-70	2.23347e-62	4.24836e-67
Left-VentralDC	3.55344e-102	1.2742e-37	2.4894e-21	1.05355e-34	4.75616e-46	3.63801e-46	8.24203e-58	3.09007e-38	3.87705e-51	1.15956e-86	3.44082e-78	6.81404e-96	5.14746e-06	7.03627e-126	1.77464e-111	1.782e-32	8.40895e-53	1.24413e-65	1.87156e-49	4.65278e-48	7.82526e-64	5.44245e-83	1.13656e-25	2.51476e-121	6.82578e-58	1.61606e-106	3.31932e-113	2.05103e-76	8.28774e-123	2.55023e-109	5.25809e-107	1.27018e-124	1.15057e-108	3.3582e-124	3.74498e-124	1.09722e-50	3.7374e-92	2.4029e-114	1.04446e-69	5.08696e-69	7.59124e-97	1.2456e-81	5.80016e-81	4.06193e-105	4.4483e-94	1.13724e-109	6.03908e-70	3.18718e-42	1.63555e-65
Right-Cerebellum-Cortex	6.2469e-125	1.36544e-72	6.32994e-92	5.39037e-107	2.53842e-114	4.05927e-104	2.61963e-85	4.61442e-57	3.0576e-83	1.46965e-121	4.72095e-112	2.51188e-101	1.12768e-89	5.15036e-126	5.15036e-126	1.52814e-80	9.43378e-82	1.77992e-79	1.3843e-99	4.52473e-86	1.13162e-95	6.59234e-100	7.05544e-48	7.18079e-126	6.70389e-122	6.52423e-105	2.6837e-124	3.96308e-112	2.04159e-124	5.65425e-111	6.12201e-116	5.15036e-126	1.28074e-102	1.81089e-121	2.07224e-123	2.09258e-73	2.81421e-123	5.15036e-126	1.31157e-90	7.21966e-85	3.96971e-116	4.08988e-110	1.81759e-121	1.87563e-125	1.05004e-123	5.966e-118	1.05938e-77	5.75293e-89	1.25154e-82
Right-Thalamus-Proper	8.99407e-103	2.85107e-21	1.21057e-14	1.41727e-35	1.40205e-57	1.17549e-52	1.80126e-34	7.18468e-15	9.86094e-20	1.08373e-99	7.38175e-95	2.21005e-110	3.20125e-10	7.02427e-124	3.41075e-123	5.50507e-17	5.20973e-35	2.51065e-42	7.71575e-33	1.44273e-33	8.15658e-48	2.74937e-66	2.22062e-08	1.81659e-110	5.6627e-105	3.31932e-113	1.0529e-100	2.69317e-77	9.86176e-115	2.46847e-87	4.98373e-77	3.38871e-125	4.23859e-75	1.05405e-109	2.81564e-113	7.98694e-12	5.69739e-65	9.11182e-114	1.38037e-19	4.72722e-29	4.94426e-61	4.72302e-27	8.66113e-100	1.06198e-118	6.98693e-68	1.22835e-87	7.70861e-19	4.05938e-29	1.33153e-25
Right-Caudate	1.57659e-105	8.74874e-55	1.36861e-61	1.05364e-63	2.34579e-81	4.49558e-77	1.01018e-66	3.49106e-53	1.2525e-44	7.7249e-122	5.67358e-121	1.55456e-120	1.3998e-49	1.73455e-115	5.09648e-112	3.05239e-61	6.57054e-74	1.2746e-68	1.67287e-78	2.30497e-64	1.31811e-72	2.10696e-82	4.31888e-26	3.76454e-118	3.7048e-124	8.08634e-109	5.58562e-108	8.77837e-102	4.01867e-91	5.56569e-06	1.08431e-30	3.93289e-104	0.00332892	5.82116e-32	7.53509e-21	1.31726e-40	5.41374e-111	7.6105e-124	3.60231e-54	2.25595e-79	3.82859e-109	1.12577e-87	3.63783e-124	6.29215e-125	2.25032e-110	1.18543e-104	9.54295e-63	3.21224e-81	8.111e-66
Right-Putamen	2.64102e-102	8.9332e-36	7.37531e-72	2.04761e-69	5.49912e-74	4.91399e-62	2.50615e-53	6.63794e-36	9.18893e-45	4.07618e-105	4.80901e-86	9.12993e-91	2.23586e-60	5.42292e-102	2.71082e-103	2.71543e-43	5.40244e-37	8.5001e-44	2.93351e-59	4.18036e-41	8.63059e-51	3.42427e-54	1.08915e-18	2.58273e-101	1.2988e-112	1.66665e-77	8.69238e-88	8.91525e-76	1.9227e-71	3.63351e-06	1.43978e-26	4.86213e-84	0.0931017	2.93073e-19	2.42224e-13	1.65327e-26	1.77886e-104	5.43082e-119	1.33654e-51	1.44414e-54	4.23533e-95	9.40623e-87	9.21062e-118	1.33423e-117	1.62251e-97	1.48604e-80	5.16666e-48	1.43603e-50	1.88261e-46
Right-Pallidum	5.37139e-105	3.12224e-116	1.64268e-94	1.44299e-105	2.40096e-93	1.25264e-99	4.90989e-104	7.43851e-126	5.16853e-126	4.31241e-49	1.83046e-29	1.7518e-43	7.87406e-74	1.33882e-120	1.48751e-44	6.61488e-100	9.27767e-97	6.20912e-124	1.51784e-83	3.12525e-100	5.52421e-103	5.40961e-107	1.8078e-122	2.81132e-121	0.0209232	1.53499e-24	1.61819e-117	8.93123e-103	1.56998e-118	5.15036e-126	5.15036e-126	1.01675e-102	5.15036e-126	6.72499e-126	8.09668e-126	2.42786e-125	5.38074e-84	9.47064e-47	2.03419e-124	2.99803e-125	1.89858e-117	4.28289e-77	8.94982e-37	4.40079e-05	3.69954e-42	1.16645e-63	5.67848e-110	3.67422e-85	1.87229e-97
Right-Hippocampus	1.0161e-19	5.5936e-111	8.15531e-78	1.85186e-69	1.75627e-52	2.32786e-77	1.18555e-87	3.76639e-123	9.36859e-122	4.35796e-70	9.79942e-59	2.12966e-78	3.0762e-51	4.38875e-06	2.33583e-74	1.52847e-89	7.97057e-93	3.57646e-122	4.07711e-71	1.35043e-83	9.22608e-89	8.61278e-86	7.00211e-117	1.9979e-62	2.3612e-27	7.23558e-38	2.25202e-66	3.98953e-106	3.84562e-09	1.04014e-91	4.84588e-95	1.91625e-11	2.78041e-98	1.80317e-44	1.22615e-28	8.05548e-121	1.81388e-71	9.6278e-07	5.8931e-113	3.10292e-119	3.80977e-104	9.04797e-68	8.97148e-54	0.0750979	3.30247e-25	3.71574e-22	2.67809e-104	2.59717e-95	4.7979e-90
Right-Amygdala	3.85725e-28	1.94315e-08	0.0010562	9.93535e-07	1.17704e-14	2.8609e-10	0.000110559	2.74071e-08	3.87943e-12	1.01893e-05	0.00764265	7.19275e-07	0.023328	2.91592e-88	5.70121e-64	6.93154e-05	0.0241233	1.71249e-10	8.78789e-05	1.02675e-07	2.41704e-10	4.21661e-13	2.94976e-08	8.23296e-41	0.00160994	2.09281e-06	1.28493e-29	6.80726e-15	1.72082e-24	2.96887e-60	1.70769e-67	1.77449e-76	8.07056e-79	3.42839e-70	2.57968e-76	1.06968e-11	7.95224e-15	2.93058e-29	4.86963e-13	4.74298e-16	2.99656e-17	9.60855e-08	3.83022e-11	3.49088e-09	0.00408357	0.0304341	0.000150472	0.0148568	0.0167538
Right-Accumbens-area	2.59819e-124	4.92054e-67	4.04559e-89	3.26298e-104	6.75867e-105	7.8696e-101	2.91555e-97	8.29173e-64	4.93211e-88	2.11212e-111	9.05872e-102	3.11683e-104	8.20511e-78	1.04135e-125	1.19414e-123	2.27328e-73	2.75545e-72	2.12123e-95	1.75705e-88	9.75118e-84	3.34352e-87	6.32604e-96	1.49286e-57	3.19158e-124	1.39432e-104	8.99574e-102	5.44078e-122	1.57223e-113	2.41043e-122	2.79057e-120	1.29367e-123	4.50137e-125	2.86922e-118	4.10088e-122	3.78016e-123	6.23457e-66	6.13071e-114	1.74473e-121	3.88291e-84	9.42037e-86	2.6359e-113	7.53282e-93	1.77894e-109	5.74386e-113	5.60356e-105	9.89289e-101	1.48492e-76	1.32632e-74	9.15978e-76
Right-VentralDC	5.15036e-126	6.65397e-115	3.58905e-119	6.06754e-123	1.14703e-123	8.19496e-123	4.53301e-122	3.4247e-109	1.27619e-117	1.01571e-123	2.18115e-121	1.67237e-119	1.70065e-114	5.15036e-126	8.03024e-126	2.22938e-115	4.06934e-118	3.7222e-121	2.83933e-119	1.42625e-117	4.62743e-119	5.53042e-123	1.88812e-107	5.15036e-126	7.55533e-123	4.08967e-119	5.50488e-126	3.4573e-125	5.15036e-126	3.88367e-124	1.39925e-125	6.21418e-126	8.48885e-118	2.84163e-125	3.29874e-125	5.20897e-112	4.94378e-125	5.31825e-126	5.76375e-119	1.21914e-118	2.81263e-124	7.69605e-123	4.68338e-123	1.58147e-125	6.46783e-125	2.90819e-125	1.0958e-116	3.08434e-117	1.34799e-118
[truncated: 330 more columns]
