# Supplementary material for: Multiscale detrended cross-correlation coefficient: estimating coupling in non-stationary neurophysiological signals
Source: Front Neurosci. 2024 Nov 13;18:1422085. doi: 10.3389/fnins.2024.1422085 (PMC11599215; doi:10.3389/fnins.2024.1422085)
Supplement: Supplementary file 1 [file Data_Sheet_1.zip › fMRI Subjects Information.CSV]

Subject	Release	Acquisition	Gender	Age	x3T_Full_MR_Compl	T1_Count	T2_Count	x3T_RS_fMRI_Count	x3T_RS_fMRI_PctCompl	x3T_Full_Task_fMRI	x3T_tMRI_PctCompl	fMRI_WM_PctCompl	fMRI_Gamb_PctCompl	fMRI_Mot_PctCompl	fMRI_Lang_PctCompl	fMRI_Soc_PctCompl	fMRI_Rel_PctCompl	fMRI_Emo_PctCompl	x3T_dMRI_Compl	x3T_dMRI_PctCompl	dMRI_3T_ReconVrs	fMRI_3T_ReconVrs	x7T_Full_MR_Compl	x7T_RS_fMRI_Count	x7T_RS_fMRI_PctCompl	x7T_Full_Task_fMRI	x7T_tMRI_PctCompl	fMRI_Movie_Compl	fMRI_Movie_PctCompl	fMRI_Ret_Compl	fMRI_Ret_PctCompl	x7T_dMRI_Compl	x7T_dMRI_PctCompl	x7T_fMRI_Mov_Vrs	MEG_AnyData	MEG_FullProt_Compl	MEG_HeadModel_Avail	MEG_CortRibn_Avail	MEG_Anatomy_Avail	MEG_Anatomy_Compl	MEG_Noise_Avail	MEG_Noise_Compl	MEG_RS_Avail	MEG_RS_Compl	MEG_WM_Avail	MEG_WM_Compl	MEG_StoryMath_Avail	MEG_StoryMath_Compl	MEG_Motor_Avail
100206	S900	Q11	M	26-30	true	1	1	4	100	true	100	100	100	100	100	100	100	100	true	100	r227	r227	false	0	0	false	0	false	0	false	0	false	0	NaN	false	false	false	false	false	false	false	false	false	false	false	false	false	false	false
100307	Q1	Q01	F	26-30	true	1	1	4	100	true	100	100	100	100	100	100	100	100	true	100	r227	r177	false	0	0	false	0	false	0	false	0	false	0	NaN	true	false	true	true	true	true	true	true	true	true	true	true	true	true	false
100408	Q3	Q03	M	31-35	true	1	1	4	100	true	100	100	100	100	100	100	100	100	true	100	r227	r177	false	0	0	false	0	false	0	false	0	false	0	NaN	false	false	false	false	false	false	false	false	false	false	false	false	false	false	false
100610	S900	Q08	M	26-30	true	2	1	4	100	true	100	100	100	100	100	100	100	100	true	100	r227	r227	true	4	100	true	100	true	100	true	100	true	100	2	false	false	false	false	false	false	false	false	false	false	false	false	false	false	false
101006	S500	Q06	F	31-35	true	2	2	4	100	true	100	100	100	100	100	100	100	100	true	100	r227	r227	false	0	0	false	0	false	0	false	0	false	0	NaN	false	false	false	false	false	false	false	false	false	false	false	false	false	false	false
101107	S500	Q06	M	22-25	true	2	2	4	100	true	100	100	100	100	100	100	100	100	true	100	r227	r227	false	0	0	false	0	false	0	false	0	false	0	NaN	false	false	false	false	false	false	false	false	false	false	false	false	false	false	false
101309	S500	Q06	M	26-30	true	1	1	4	100	true	100	100	100	100	100	100	100	100	true	100	r227	r227	false	0	0	false	0	false	0	false	0	false	0	NaN	false	false	false	false	false	false	false	false	false	false	false	false	false	false	false
101915	Q3	Q04	F	31-35	true	2	2	4	100	true	100	100	100	100	100	100	100	100	true	100	r227	r227	false	0	0	false	0	false	0	false	0	false	0	NaN	false	false	false	false	false	false	false	false	false	false	false	false	false	false	false
102311	S500	Q06	F	26-30	true	1	1	4	100	true	100	100	100	100	100	100	100	100	true	100	r227	r227	true	4	100	true	100	true	100	true	100	true	100	1	false	false	false	false	false	false	false	false	false	false	false	false	false	false	false
102513	S900	Q10	M	26-30	true	2	2	4	100	true	100	100	100	100	100	100	100	100	true	100	r227	r227	false	0	0	false	0	false	0	false	0	false	0	NaN	false	false	false	false	false	false	false	false	false	false	false	false	false	false	false
102816	Q3	Q03	F	26-30	true	1	1	4	100	true	100	100	100	100	100	100	100	100	true	100	r227	r177	true	4	100	true	100	true	100	true	100	true	100	2	true	false	true	true	true	true	true	true	true	true	true	true	true	true	false
103111	S500	Q06	M	26-30	true	1	1	4	100	true	100	100	100	100	100	100	100	100	true	100	r227	r227	false	0	0	false	0	false	0	false	0	false	0	NaN	false	false	false	false	false	false	false	false	false	false	false	false	false	false	false
103414	Q2	Q02	F	22-25	true	1	1	4	100	true	100	100	100	100	100	100	100	100	true	100	r227	r177	false	0	0	false	0	false	0	false	0	false	0	NaN	false	false	false	false	false	false	false	false	false	false	false	false	false	false	false
103515	Q1	Q02	F	26-30	true	1	1	4	100	true	100	100	100	100	100	100	100	100	true	100	r227	r177	false	0	0	false	0	false	0	false	0	false	0	NaN	false	false	false	false	false	false	false	false	false	false	false	false	false	false	false
103818	Q1	Q01	F	31-35	true	2	2	4	100	true	100	100	100	100	100	100	100	100	true	100	r227	r177	false	0	0	false	0	false	0	false	0	false	0	NaN	false	false	false	false	false	false	false	false	false	false	false	false	false	false	false
104012	MEG2	Q07	F	26-30	true	1	2	4	100	true	100	100	100	100	100	100	100	100	true	100	r227	r227	false	0	0	false	0	false	0	false	0	false	0	NaN	true	true	true	true	true	true	true	true	true	true	true	true	true	true	true
104416	S900	Q09	F	31-35	true	2	2	4	100	true	100	100	100	100	100	100	100	100	true	100	r227	r227	true	4	100	true	100	true	100	true	100	true	100	2	false	false	false	false	false	false	false	false	false	false	false	false	false	false	false
104820	S500	Q06	F	36+	true	1	1	4	100	true	100	100	100	100	100	100	100	100	true	100	r227	r227	false	0	0	false	0	false	0	false	0	false	0	NaN	false	false	false	false	false	false	false	false	false	false	false	false	false	false	false
105115	Q2	Q02	M	31-35	true	2	2	4	100	true	100	100	100	100	100	100	100	100	true	100	r227	r177	false	0	0	false	0	false	0	false	0	false	0	NaN	false	false	false	false	false	false	false	false	false	false	false	false	false	false	false
105216	Q3	Q03	M	26-30	true	2	2	4	100	true	100	100	100	100	100	100	100	100	true	100	r227	r177	false	0	0	false	0	false	0	false	0	false	0	NaN	false	false	false	false	false	false	false	false	false	false	false	false	false	false	false
105620	S900	Q08	F	31-35	true	1	1	4	100	true	100	100	100	100	100	100	100	100	true	100	r227	r227	false	0	0	false	0	false	0	false	0	false	0	NaN	false	false	false	false	false	false	false	false	false	false	false	false	false	false	false
105923	MEG2	Q07	F	31-35	true	2	2	4	100	true	100	100	100	100	100	100	100	100	true	100	r227	r227	true	4	100	true	100	true	100	true	100	true	100	2	true	true	true	true	true	true	true	true	true	true	true	true	true	true	true
106016	Q3	Q04	F	31-35	true	2	2	4	100	true	100	100	100	100	100	100	100	100	true	100	r227	r227	false	0	0	false	0	false	0	false	0	false	0	NaN	false	false	false	false	false	false	false	false	false	false	false	false	false	false	false
106319	Q3	Q03	M	26-30	true	2	2	4	100	true	100	100	100	100	100	100	100	100	true	100	r227	r177	false	0	0	false	0	false	0	false	0	false	0	NaN	false	false	false	false	false	false	false	false	false	false	false	false	false	false	false
106521	S500	Q06	F	26-30	true	1	1	4	100	true	100	100	100	100	100	100	100	100	true	100	r227	r227	false	0	0	false	0	false	0	false	0	false	0	NaN	true	true	true	true	true	true	true	true	true	true	true	true	true	true	true
107018	S900	Q09	F	26-30	true	1	2	4	100	true	100	100	100	100	100	100	100	100	true	100	r227	r227	false	0	0	false	0	false	0	false	0	false	0	NaN	false	false	false	false	false	false	false	false	false	false	false	false	false	false	false
107321	S500	Q04	F	22-25	true	1	2	4	100	true	100	100	100	100	100	100	100	100	true	100	r227	r227	false	0	0	false	0	false	0	false	0	false	0	NaN	false	false	false	false	false	false	false	false	false	false	false	false	false	false	false
107422	S500	Q07	M	22-25	true	2	2	4	100	true	100	100	100	100	100	100	100	100	true	100	r227	r227	false	0	0	false	0	false	0	false	0	false	0	NaN	false	false	false	false	false	false	false	false	false	false	false	false	false	false	false
107725	S900	Q08	F	31-35	true	2	1	4	100	true	100	100	100	100	100	100	100	100	true	100	r227	r227	false	0	0	false	0	false	0	false	0	false	0	NaN	false	false	false	false	false	false	false	false	false	false	false	false	false	false	false
108121	S500	Q04	F	26-30	true	2	2	4	100	true	100	100	100	100	100	100	100	100	true	100	r227	r227	false	0	0	false	0	false	0	false	0	false	0	NaN	false	false	false	false	false	false	false	false	false	false	false	false	false	false	false
108222	S900	Q07	M	31-35	true	2	1	4	100	true	100	100	100	100	100	100	100	100	true	100	r227	r227	false	0	0	false	0	false	0	false	0	false	0	NaN	false	false	false	false	false	false	false	false	false	false	false	false	false	false	false
108323	S500	Q04	F	26-30	true	2	2	4	100	true	100	100	100	100	100	100	100	100	true	100	r227	r227	true	4	100	true	100	true	100	true	100	true	100	1	true	true	true	true	true	true	true	true	true	true	true	true	true	true	true
108525	S500	Q05	M	22-25	true	2	2	4	100	true	100	100	100	100	100	100	100	100	true	100	r227	r227	false	0	0	false	0	false	0	false	0	false	0	NaN	false	false	false	false	false	false	false	false	false	false	false	false	false	false	false
108828	S500	Q05	M	31-35	true	2	2	4	100	true	100	100	100	100	100	100	100	100	true	100	r227	r227	false	0	0	false	0	false	0	false	0	false	0	NaN	false	false	false	false	false	false	false	false	false	false	false	false	false	false	false
109123	S500	Q06	M	31-35	true	2	1	4	100	true	100	100	100	100	100	100	100	100	true	100	r227	r227	true	4	100	true	100	true	100	true	100	true	100	1	true	true	true	true	true	true	true	true	true	true	true	true	true	true	true
109830	S900	Q08	F	31-35	true	2	2	4	100	true	100	100	100	100	100	100	100	100	true	100	r227	r227	false	0	0	false	0	false	0	false	0	false	0	NaN	false	false	false	false	false	false	false	false	false	false	false	false	false	false	false
110007	S900	Q11	F	31-35	true	1	1	4	100	true	100	100	100	100	100	100	100	100	true	100	r227	r227	false	0	0	false	0	false	0	false	0	false	0	NaN	false	false	false	false	false	false	false	false	false	false	false	false	false	false	false
110411	Q2	Q02	M	31-35	true	1	1	4	100	true	100	100	100	100	100	100	100	100	true	100	r227	r177	false	0	0	false	0	false	0	false	0	false	0	NaN	false	false	false	false	false	false	false	false	false	false	false	false	false	false	false
110613	S900	Q11	M	26-30	true	2	2	4	100	true	100	100	100	100	100	100	100	100	true	100	r227	r227	false	0	0	false	0	false	0	false	0	false	0	NaN	false	false	false	false	false	false	false	false	false	false	false	false	false	false	false
111009	S900	Q03	F	26-30	true	2	2	4	100	true	100	100	100	100	100	100	100	100	true	100	r227	r177	false	0	0	false	0	false	0	false	0	false	0	NaN	false	false	false	false	false	false	false	false	false	false	false	false	false	false	false
111312	Q1	Q01	F	31-35	true	2	1	4	100	true	100	100	100	100	100	100	100	100	true	100	r227	r177	false	3	75	true	100	true	100	true	100	true	100	2	false	false	false	false	false	false	false	false	false	false	false	false	false	false	false
111413	S500	Q04	F	26-30	true	2	1	4	100	true	100	100	100	100	100	100	100	100	true	100	r227	r227	false	0	0	false	0	false	0	false	0	false	0	NaN	false	false	false	false	false	false	false	false	false	false	false	false	false	false	false
111514	MEG2	Q02	M	31-35	true	2	2	4	100	true	100	100	100	100	100	100	100	100	true	100	r227	r177	true	4	100	true	100	true	100	true	100	true	100	1	true	false	true	true	true	true	true	true	true	true	true	true	true	true	false
111716	Q3	Q04	F	31-35	true	2	1	4	100	true	100	100	100	100	100	100	100	100	true	100	r227	r227	false	0	0	false	0	false	0	false	0	false	0	NaN	false	false	false	false	false	false	false	false	false	false	false	false	false	false	false
112112	S900	Q11	M	26-30	true	1	1	4	100	true	100	100	100	100	100	100	100	100	true	100	r227	r227	false	0	0	false	0	false	0	false	0	false	0	NaN	false	false	false	false	false	false	false	false	false	false	false	false	false	false	false
112314	S900	Q11	F	26-30	true	1	2	4	100	true	100	100	100	100	100	100	100	100	true	100	r227	r227	false	0	0	false	0	false	0	false	0	false	0	NaN	false	false	false	false	false	false	false	false	false	false	false	false	false	false	false
112516	S900	Q08	F	31-35	true	2	2	4	100	true	100	100	100	100	100	100	100	100	true	100	r227	r227	false	0	0	false	0	false	0	false	0	false	0	NaN	false	false	false	false	false	false	false	false	false	false	false	false	false	false	false
112920	S900	Q10	M	31-35	true	2	2	4	100	true	100	100	100	100	100	100	100	100	true	100	r227	r227	false	0	0	false	0	false	0	false	0	false	0	NaN	true	false	true	true	true	true	true	true	true	true	true	true	true	true	false
113215	Q3	Q03	F	26-30	true	1	2	4	100	true	100	100	100	100	100	100	100	100	true	100	r227	r177	false	0	0	false	0	false	0	false	0	false	0	NaN	false	false	false	false	false	false	false	false	false	false	false	false	false	false	false
113619	Q2	Q02	F	31-35	true	2	2	4	100	true	100	100	100	100	100	100	100	100	true	100	r227	r177	false	0	0	false	0	false	0	false	0	false	0	NaN	false	false	false	false	false	false	false	false	false	false	false	false	false	false	false
113922	S500	Q04	M	31-35	true	2	1	4	100	true	100	100	100	100	100	100	100	100	true	100	r227	r227	false	0	0	false	0	false	0	false	0	false	0	NaN	true	true	true	true	true	true	true	true	true	true	true	true	true	true	true
114217	S900	Q08	F	26-30	true	2	1	4	100	true	100	100	100	100	100	100	100	100	true	100	r227	r227	false	0	0	false	0	false	0	false	0	false	0	NaN	false	false	false	false	false	false	false	false	false	false	false	false	false	false	false
114419	S500	Q07	M	31-35	true	1	1	4	100	true	100	100	100	100	100	100	100	100	true	100	r227	r227	false	0	0	false	0	false	0	false	0	false	0	NaN	false	false	false	false	false	false	false	false	false	false	false	false	false	false	false
114621	S900	Q09	M	26-30	true	2	2	4	100	true	100	100	100	100	100	100	100	100	true	100	r227	r227	false	0	0	false	0	false	0	false	0	false	0	NaN	false	false	false	false	false	false	false	false	false	false	false	false	false	false	false
114823	S900	Q07	F	31-35	true	1	1	4	100	true	100	100	100	100	100	100	100	100	true	100	r227	r227	true	4	100	true	100	true	100	true	100	true	100	2	false	false	false	false	false	false	false	false	false	false	false	false	false	false	false
115017	S900	Q06	F	31-35	true	1	1	4	100	true	100	100	100	100	100	100	100	100	true	100	r227	r227	true	4	100	true	100	true	100	true	100	true	100	2	false	false	false	false	false	false	false	false	false	false	false	false	false	false	false
115320	Q2	Q02	F	31-35	true	2	2	4	100	true	100	100	100	100	100	100	100	100	true	100	r227	r177	false	0	0	false	0	false	0	false	0	false	0	NaN	false	false	false	false	false	false	false	false	false	false	false	false	false	false	false
115825	S900	Q10	M	22-25	true	2	2	4	100	true	100	100	100	100	100	100	100	100	true	100	r227	r227	true	4	100	true	100	true	100	true	100	true	100	2	false	false	false	false	false	false	false	false	false	false	false	false	false	false	false
116524	S500	Q05	M	26-30	true	1	1	4	100	true	100	100	100	100	100	100	100	100	true	100	r227	r227	false	0	0	false	0	false	0	false	0	false	0	NaN	true	false	true	true	true	true	true	true	true	true	false	false	false	false	false
116726	S900	Q08	M	26-30	true	2	1	4	100	true	100	100	100	100	100	100	100	100	true	100	r227	r227	true	4	100	true	100	true	100	true	100	true	100	2	true	true	true	true	true	true	true	true	true	true	true	true	true	true	true
117122	Q1	Q01	F	26-30	true	2	1	4	100	true	100	100	100	100	100	100	100	100	true	100	r227	r177	false	0	0	false	0	false	0	false	0	false	0	NaN	false	false	false	false	false	false	false	false	false	false	false	false	false	false	false
117324	Q3	Q03	F	22-25	true	1	2	4	100	true	100	100	100	100	100	100	100	100	true	100	r227	r177	false	0	0	false	0	false	0	false	0	false	0	NaN	false	false	false	false	false	false	false	false	false	false	false	false	false	false	false
117930	S900	Q10	F	31-35	true	1	1	4	100	true	100	100	100	100	100	100	100	100	true	100	r227	r227	false	0	0	false	0	false	0	false	0	false	0	NaN	false	false	false	false	false	false	false	false	false	false	false	false	false	false	false
118124	S900	Q07	F	31-35	true	1	1	4	100	true	100	100	100	100	100	100	100	100	true	100	r227	r227	false	0	0	false	0	false	0	false	0	false	0	NaN	false	false	false	false	false	false	false	false	false	false	false	false	false	false	false
118225	S900	Q08	M	26-30	true	2	2	4	100	true	100	100	100	100	100	100	100	100	true	100	r227	r227	true	4	100	true	100	true	100	true	100	true	100	2	false	false	false	false	false	false	false	false	false	false	false	false	false	false	false
118528	S500	Q04	F	26-30	true	2	1	4	100	true	100	100	100	100	100	100	100	100	true	100	r227	r227	false	0	0	false	0	false	0	false	0	false	0	NaN	false	false	false	false	false	false	false	false	false	false	false	false	false	false	false
118730	Q2	Q03	M	22-25	true	2	2	4	100	true	100	100	100	100	100	100	100	100	true	100	r227	r177	false	0	0	false	0	false	0	false	0	false	0	NaN	false	false	false	false	false	false	false	false	false	false	false	false	false	false	false
118932	Q1	Q02	M	26-30	true	1	1	4	100	true	100	100	100	100	100	100	100	100	true	100	r227	r177	false	0	0	false	0	false	0	false	0	false	0	NaN	false	false	false	false	false	false	false	false	false	false	false	false	false	false	false
119126	S900	Q11	F	22-25	true	1	1	4	100	true	100	100	100	100	100	100	100	100	true	100	r227	r227	false	0	0	false	0	false	0	false	0	false	0	NaN	false	false	false	false	false	false	false	false	false	false	false	false	false	false	false
119732	S900	Q10	F	31-35	false	1	1	4	89.2	true	100	100	100	100	100	100	100	100	true	100	r227	r227	false	0	0	false	0	false	0	false	0	false	0	NaN	false	false	false	false	false	false	false	false	false	false	false	false	false	false	false
119833	Q1	Q01	F	26-30	false	2	2	4	94	true	100	100	100	100	100	100	100	100	true	100	r227	r177	false	0	0	false	0	false	0	false	0	false	0	NaN	false	false	false	false	false	false	false	false	false	false	false	false	false	false	false
120111	Q3	Q03	F	26-30	true	2	2	4	100	true	100	100	100	100	100	100	100	100	true	100	r227	r177 r227	false	0	0	false	0	false	0	false	0	false	0	NaN	false	false	false	false	false	false	false	false	false	false	false	false	false	false	false
120212	Q1	Q01	F	31-35	true	1	1	4	100	true	100	100	100	100	100	100	100	100	true	100	r227	r177	false	0	0	false	0	false	0	false	0	false	0	NaN	false	false	false	false	false	false	false	false	false	false	false	false	false	false	false
120515	S500	Q04	F	26-30	true	2	2	4	100	true	100	100	100	100	100	100	100	100	true	100	r227	r227	false	0	0	false	0	false	0	false	0	false	0	NaN	false	false	false	false	false	false	false	false	false	false	false	false	false	false	false
120717	S900	Q09	F	31-35	true	2	2	4	100	true	100	100	100	100	100	100	100	100	true	100	r227	r227	false	0	0	false	0	false	0	false	0	false	0	NaN	false	false	false	false	false	false	false	false	false	false	false	false	false	false	false
121416	S900	Q08	M	26-30	true	1	1	4	100	true	100	100	100	100	100	100	100	100	true	100	r227	r227	false	0	0	false	0	false	0	false	0	false	0	NaN	false	false	false	false	false	false	false	false	false	false	false	false	false	false	false
121618	S500	Q05	M	31-35	true	2	1	4	100	true	100	100	100	100	100	100	100	100	true	100	r227	r227	false	0	0	false	0	false	0	false	0	false	0	NaN	false	false	false	false	false	false	false	false	false	false	false	false	false	false	false
121921	S900	Q07	M	31-35	true	1	1	4	100	true	100	100	100	100	100	100	100	100	true	100	r227	r227	false	0	0	false	0	false	0	false	0	false	0	NaN	false	false	false	false	false	false	false	false	false	false	false	false	false	false	false
122317	Q3	Q04	M	31-35	true	2	1	4	100	true	100	100	100	100	100	100	100	100	true	100	r227	r227	false	0	0	false	0	false	0	false	0	false	0	NaN	false	false	false	false	false	false	false	false	false	false	false	false	false	false	false
122620	S500	Q05	M	26-30	true	2	2	4	100	true	100	100	100	100	100	100	100	100	true	100	r227	r227	false	0	0	false	0	false	0	false	0	false	0	NaN	false	false	false	false	false	false	false	false	false	false	false	false	false	false	false
122822	S900	Q07	F	31-35	true	2	2	4	100	true	100	100	100	100	100	100	100	100	true	100	r227	r227	false	0	0	false	0	false	0	false	0	false	0	NaN	false	false	false	false	false	false	false	false	false	false	false	false	false	false	false
123117	Q2	Q03	M	26-30	true	1	1	4	100	true	100	100	100	100	100	100	100	100	true	100	r227	r177	false	0	0	false	0	false	0	false	0	false	0	NaN	false	false	false	false	false	false	false	false	false	false	false	false	false	false	false
123420	S500	Q06	F	26-30	true	2	2	4	100	true	100	100	100	100	100	100	100	100	true	100	r227	r227	false	0	0	false	0	false	0	false	0	false	0	NaN	false	false	false	false	false	false	false	false	false	false	false	false	false	false	false
123521	S900	Q10	M	22-25	true	1	2	4	100	true	100	100	100	100	100	100	100	100	true	100	r227	r227	false	0	0	false	0	false	0	false	0	false	0	NaN	false	false	false	false	false	false	false	false	false	false	false	false	false	false	false
123925	S500	Q05	F	26-30	true	2	2	4	100	true	100	100	100	100	100	100	100	100	true	100	r227	r227	false	0	0	false	0	false	0	false	0	false	0	NaN	false	false	false	false	false	false	false	false	false	false	false	false	false	false	false
124220	S500	Q05	M	31-35	true	1	1	4	100	true	100	100	100	100	100	100	100	100	true	100	r227	r227	false	0	0	false	0	false	0	false	0	false	0	NaN	false	false	false	false	false	false	false	false	false	false	false	false	false	false	false
124422	Q2	Q03	F	31-35	true	2	2	4	100	true	100	100	100	100	100	100	100	100	true	100	r227	r177	false	0	0	false	0	false	0	false	0	false	0	NaN	false	false	false	false	false	false	false	false	false	false	false	false	false	false	false
124624	S900	Q09	F	26-30	true	2	2	4	100	true	100	100	100	100	100	100	100	100	true	100	r227	r227	false	0	0	false	0	false	0	false	0	false	0	NaN	false	false	false	false	false	false	false	false	false	false	false	false	false	false	false
124826	S500	Q06	F	31-35	true	2	2	4	100	true	100	100	100	100	100	100	100	100	true	100	r227	r227	false	0	0	false	0	false	0	false	0	false	0	NaN	false	false	false	false	false	false	false	false	false	false	false	false	false	false	false
125525	Q1	Q01	F	31-35	true	1	1	4	100	true	100	100	100	100	100	100	100	100	true	100	r227	r177	true	4	100	true	100	true	100	true	100	true	100	2	true	false	true	true	true	true	true	true	false	false	true	true	false	false	true
126325	Q3	Q03	F	26-30	true	1	1	4	100	true	100	100	100	100	100	100	100	100	true	100	r227	r177	false	0	0	false	0	false	0	false	0	false	0	NaN	false	false	false	false	false	false	false	false	false	false	false	false	false	false	false
126628	S500	Q04	M	31-35	true	1	2	4	100	true	100	100	100	100	100	100	100	100	true	100	r227	r227	false	0	0	false	0	false	0	false	0	false	0	NaN	false	false	false	false	false	false	false	false	false	false	false	false	false	false	false
127630	S500	Q06	F	22-25	true	2	2	4	100	true	100	100	100	100	100	100	100	100	true	100	r227	r227	false	0	0	false	0	false	0	false	0	false	0	NaN	false	false	false	false	false	false	false	false	false	false	false	false	false	false	false
127933	Q3	Q03	M	31-35	true	2	2	4	100	true	100	100	100	100	100	100	100	100	true	100	r227	r177	false	0	0	false	0	false	0	false	0	false	0	NaN	false	false	false	false	false	false	false	false	false	false	false	false	false	false	false
128026	S900	Q10	F	26-30	true	1	1	4	100	true	100	100	100	100	100	100	100	100	true	100	r227	r227	false	0	0	false	0	false	0	false	0	false	0	NaN	false	false	false	false	false	false	false	false	false	false	false	false	false	false	false
128127	S500	Q05	F	26-30	true	2	2	4	100	true	100	100	100	100	100	100	100	100	true	100	r227	r227	false	0	0	false	0	false	0	false	0	false	0	NaN	false	false	false	false	false	false	false	false	false	false	false	false	false	false	false
128632	Q1	Q02	F	31-35	true	1	2	4	100	true	100	100	100	100	100	100	100	100	true	100	r227	r177	false	0	0	false	0	false	0	false	0	false	0	NaN	false	false	false	false	false	false	false	false	false	false	false	false	false	false	false
128935	S900	Q09	M	31-35	true	2	1	4	100	true	100	100	100	100	100	100	100	100	true	100	r227	r227	true	4	100	true	100	true	100	true	100	true	100	2	false	false	false	false	false	false	false	false	false	false	false	false	false	false	false
129028	Q2	Q03	M	26-30	true	2	2	4	100	true	100	100	100	100	100	100	100	100	true	100	r227	r177	false	0	0	false	0	false	0	false	0	false	0	NaN	false	false	false	false	false	false	false	false	false	false	false	false	false	false	false
129129	S900	Q07	F	31-35	true	2	1	4	100	true	100	100	100	100	100	100	100	100	true	100	r227	r227	false	0	0	false	0	false	0	false	0	false	0	NaN	false	false	false	false	false	false	false	false	false	false	false	false	false	false	false
129331	S900	Q09	F	26-30	true	2	2	4	100	true	100	100	100	100	100	100	100	100	true	100	r227	r227	false	0	0	false	0	false	0	false	0	false	0	NaN	false	false	false	false	false	false	false	false	false	false	false	false	false	false	false
129634	S900	Q11	M	22-25	true	2	1	4	100	true	100	100	100	100	100	100	100	100	true	100	r227	r227	false	0	0	false	0	false	0	false	0	false	0	NaN	false	false	false	false	false	false	false	false	false	false	false	false	false	false	false
130013	Q1	Q01	M	26-30	true	2	2	4	100	true	100	100	100	100	100	100	100	100	true	100	r227	r177	false	0	0	false	0	false	0	false	0	false	0	NaN	false	false	false	false	false	false	false	false	false	false	false	false	false	false	false
130316	Q3	Q03	F	26-30	true	1	1	4	100	true	100	100	100	100	100	100	100	100	true	100	r227	r227	false	0	0	false	0	false	0	false	0	false	0	NaN	false	false	false	false	false	false	false	false	false	false	false	false	false	false	false
130417	S900	Q07	M	26-30	true	1	1	4	100	true	100	100	100	100	100	100	100	100	true	100	r227	r227	false	0	0	false	0	false	0	false	0	false	0	NaN	false	false	false	false	false	false	false	false	false	false	false	false	false	false	false
130619	S900	Q10	F	26-30	true	1	1	4	100	true	100	100	100	100	100	100	100	100	true	100	r227	r227	false	0	0	false	0	false	0	false	0	false	0	NaN	false	false	false	false	false	false	false	false	false	false	false	false	false	false	false
130821	S900	Q10	F	22-25	true	1	1	4	100	true	100	100	100	100	100	100	100	100	true	100	r227	r227	false	0	0	false	0	false	0	false	0	false	0	NaN	false	false	false	false	false	false	false	false	false	false	false	false	false	false	false
130922	Q3	Q03	F	31-35	false	2	1	4	100	true	100	100	100	100	100	100	100	100	false	67	r227	r177	false	0	0	false	0	false	0	false	0	false	0	NaN	false	false	false	false	false	false	false	false	false	false	false	false	false	false	false
131217	S500	Q06	F	26-30	true	2	2	4	100	true	100	100	100	100	100	100	100	100	true	100	r227	r227	true	4	100	true	100	true	100	true	100	true	100	1	false	false	false	false	false	false	false	false	false	false	false	false	false	false	false
131419	S900	Q09	F	26-30	true	2	2	4	100	true	100	100	100	100	100	100	100	100	true	100	r227	r227	false	0	0	false	0	false	0	false	0	false	0	NaN	false	false	false	false	false	false	false	false	false	false	false	false	false	false	false
131722	S500	Q06	F	26-30	true	1	1	4	100	true	100	100	100	100	100	100	100	100	true	100	r227	r227	true	4	100	true	100	true	100	true	100	true	100	2	false	false	false	false	false	false	false	false	false	false	false	false	false	false	false
131823	S900	Q11	M	26-30	true	2	2	4	100	true	100	100	100	100	100	100	100	100	true	100	r227	r227	false	0	0	false	0	false	0	false	0	false	0	NaN	false	false	false	false	false	false	false	false	false	false	false	false	false	false	false
131924	Q3	Q03	M	22-25	true	2	2	4	100	true	100	100	100	100	100	100	100	100	true	100	r227	r177	false	0	0	false	0	false	0	false	0	false	0	NaN	false	false	false	false	false	false	false	false	false	false	false	false	false	false	false
132017	S900	Q08	F	22-25	true	1	1	4	100	true	100	100	100	100	100	100	100	100	true	100	r227	r227	false	0	0	false	0	false	0	false	0	false	0	NaN	false	false	false	false	false	false	false	false	false	false	false	false	false	false	false
133019	S500	Q06	F	26-30	true	2	1	4	100	true	100	100	100	100	100	100	100	100	true	100	r227	r227	false	0	0	false	0	false	0	false	0	false	0	NaN	true	true	true	true	true	true	true	true	true	true	true	true	true	true	true
133625	Q3	Q03	M	26-30	true	2	1	4	100	true	100	100	100	100	100	100	100	100	true	100	r227	r177	false	0	0	false	0	false	0	false	0	false	0	NaN	false	false	false	false	false	false	false	false	false	false	false	false	false	false	false
133827	Q2	Q02	M	22-25	true	1	1	4	100	true	100	100	100	100	100	100	100	100	true	100	r227	r177	false	0	0	false	0	false	0	false	0	false	0	NaN	false	false	false	false	false	false	false	false	false	false	false	false	false	false	false
133928	Q2	Q03	M	26-30	true	2	2	4	100	true	100	100	100	100	100	100	100	100	true	100	r227	r177	false	0	0	false	0	false	0	false	0	false	0	NaN	false	false	false	false	false	false	false	false	false	false	false	false	false	false	false
134021	S900	Q10	F	31-35	true	2	2	4	100	true	100	100	100	100	100	100	100	100	true	100	r227	r227	false	0	0	false	0	false	0	false	0	false	0	NaN	false	false	false	false	false	false	false	false	false	false	false	false	false	false	false
134223	S900	Q11	F	26-30	true	2	2	4	100	true	100	100	100	100	100	100	100	100	true	100	r227	r227	false	0	0	false	0	false	0	false	0	false	0	NaN	false	false	false	false	false	false	false	false	false	false	false	false	false	false	false
134425	S900	Q07	F	26-30	true	1	1	4	100	true	100	100	100	100	100	100	100	100	true	100	r227	r227	false	0	0	false	0	false	0	false	0	false	0	NaN	false	false	false	false	false	false	false	false	false	false	false	false	false	false	false
134728	S900	Q08	M	26-30	true	2	1	4	100	true	100	100	100	100	100	100	100	100	true	100	r227	r227	false	0	0	false	0	false	0	false	0	false	0	NaN	false	false	false	false	false	false	false	false	false	false	false	false	false	false	false
134829	S900	Q11	F	31-35	true	1	1	4	100	true	100	100	100	100	100	100	100	100	true	100	r227	r227	true	4	100	true	100	true	100	true	100	true	100	2	false	false	false	false	false	false	false	false	false	false	false	false	false	false	false
135225	S500	Q06	F	22-25	true	2	1	4	100	true	100	100	100	100	100	100	100	100	true	100	r227	r227	false	0	0	false	0	false	0	false	0	false	0	NaN	false	false	false	false	false	false	false	false	false	false	false	false	false	false	false
135528	S500	Q05	F	26-30	true	1	2	4	100	true	100	100	100	100	100	100	100	100	true	100	r227	r227	false	0	0	false	0	false	0	false	0	false	0	NaN	false	false	false	false	false	false	false	false	false	false	false	false	false	false	false
135730	S900	Q09	M	22-25	true	1	1	4	100	true	100	100	100	100	100	100	100	100	true	100	r227	r227	false	0	0	false	0	false	0	false	0	false	0	NaN	false	false	false	false	false	false	false	false	false	false	false	false	false	false	false
135932	Q2	Q02	F	26-30	true	2	2	4	100	true	100	100	100	100	100	100	100	100	true	100	r227	r177	false	0	0	false	0	false	0	false	0	false	0	NaN	false	false	false	false	false	false	false	false	false	false	false	false	false	false	false
136227	S500	Q07	M	31-35	true	2	2	4	100	true	100	100	100	100	100	100	100	100	true	100	r227	r227	false	0	0	false	0	false	0	false	0	false	0	NaN	false	false	false	false	false	false	false	false	false	false	false	false	false	false	false
136732	S900	Q07	F	31-35	true	1	1	4	100	true	100	100	100	100	100	100	100	100	true	100	r227	r227	false	0	0	false	0	false	0	false	0	false	0	NaN	false	false	false	false	false	false	false	false	false	false	false	false	false	false	false
136833	Q2	Q02	M	31-35	true	1	1	4	100	true	100	100	100	100	100	100	100	100	true	100	r227	r177	false	0	0	false	0	false	0	false	0	false	0	NaN	false	false	false	false	false	false	false	false	false	false	false	false	false	false	false
137229	S900	Q10	M	22-25	true	2	2	4	100	true	100	100	100	100	100	100	100	100	true	100	r227	r227	false	0	0	false	0	false	0	false	0	false	0	NaN	false	false	false	false	false	false	false	false	false	false	false	false	false	false	false
137633	S500	Q06	F	22-25	true	2	2	4	100	true	100	100	100	100	100	100	100	100	true	100	r227	r227	false	0	0	false	0	false	0	false	0	false	0	NaN	false	false	false	false	false	false	false	false	false	false	false	false	false	false	false
138231	Q1	Q01	F	31-35	true	1	1	4	100	true	100	100	100	100	100	100	100	100	true	100	r227	r177	false	0	0	false	0	false	0	false	0	false	0	NaN	false	false	false	false	false	false	false	false	false	false	false	false	false	false	false
138534	Q3	Q03	M	22-25	true	2	2	4	100	true	100	100	100	100	100	100	100	100	true	100	r227	r177	false	0	0	false	0	false	0	false	0	false	0	NaN	false	false	false	false	false	false	false	false	false	false	false	false	false	false	false
138837	S900	Q11	M	22-25	true	1	2	4	100	true	100	100	100	100	100	100	100	100	true	100	r227	r227	false	0	0	false	0	false	0	false	0	false	0	NaN	false	false	false	false	false	false	false	false	false	false	false	false	false	false	false
139233	S500	Q04	F	31-35	true	2	1	4	100	true	100	100	100	100	100	100	100	100	true	100	r227	r227	false	0	0	false	0	false	0	false	0	false	0	NaN	false	false	false	false	false	false	false	false	false	false	false	false	false	false	false
139637	Q2	Q03	F	31-35	true	1	1	4	100	true	100	100	100	100	100	100	100	100	true	100	r227	r177	false	0	0	false	0	false	0	false	0	false	0	NaN	false	false	false	false	false	false	false	false	false	false	false	false	false	false	false
139839	S900	Q07	M	26-30	true	2	2	4	100	true	100	100	100	100	100	100	100	100	true	100	r227	r227	false	0	0	false	0	false	0	false	0	false	0	NaN	false	false	false	false	false	false	false	false	false	false	false	false	false	false	false
140117	S500	Q04	F	26-30	true	2	2	4	100	true	100	100	100	100	100	100	100	100	true	100	r227	r227	true	4	100	true	100	true	100	true	100	true	100	1	true	true	true	true	true	true	true	true	true	true	true	true	true	true	true
140319	S900	Q08	F	36+	true	2	2	4	100	true	100	100	100	100	100	100	100	100	true	100	r227	r227	false	0	0	false	0	false	0	false	0	false	0	NaN	false	false	false	false	false	false	false	false	false	false	false	false	false	false	false
140420	Q2	Q02	F	26-30	false	2	1	4	96.8	false	72.3	100	0	0	100	100	100	100	true	100	r227	r177	false	0	0	false	0	false	0	false	0	false	0	NaN	false	false	false	false	false	false	false	false	false	false	false	false	false	false	false
140824	Q3	Q04	M	31-35	true	2	2	4	100	true	100	100	100	100	100	100	100	100	true	100	r227	r227	false	0	0	false	0	false	0	false	0	false	0	NaN	false	false	false	false	false	false	false	false	false	false	false	false	false	false	false
140925	S500	Q04	F	22-25	true	2	2	4	100	true	100	100	100	100	100	100	100	100	true	100	r227	r227	false	0	0	false	0	false	0	false	0	false	0	NaN	false	false	false	false	false	false	false	false	false	false	false	false	false	false	false
141119	S900	Q09	M	26-30	true	2	2	4	100	true	100	100	100	100	100	100	100	100	true	100	r227	r227	false	0	0	false	0	false	0	false	0	false	0	NaN	false	false	false	false	false	false	false	false	false	false	false	false	false	false	false
141422	S500	Q06	F	31-35	true	2	2	4	100	true	100	100	100	100	100	100	100	100	true	100	r227	r227	false	0	0	false	0	false	0	false	0	false	0	NaN	false	false	false	false	false	false	false	false	false	false	false	false	false	false	false
141826	S500	Q04	F	26-30	true	2	2	4	100	true	100	100	100	100	100	100	100	100	true	100	r227	r227	false	0	0	false	0	false	0	false	0	false	0	NaN	false	false	false	false	false	false	false	false	false	false	false	false	false	false	false
143325	Q1	Q01	F	31-35	true	1	1	4	100	true	100	100	100	100	100	100	100	100	true	100	r227	r177	false	0	0	false	0	false	0	false	0	false	0	NaN	false	false	false	false	false	false	false	false	false	false	false	false	false	false	false
144125	S900	Q12	F	31-35	true	1	1	4	100	true	100	100	100	100	100	100	100	100	true	100	r227	r227	false	0	0	false	0	false	0	false	0	false	0	NaN	false	false	false	false	false	false	false	false	false	false	false	false	false	false	false
144226	Q1	Q01	F	31-35	false	1	1	4	100	false	90.9	100	100	100	100	100	100	0	true	100	r227	r177	true	4	100	true	100	true	100	true	100	true	100	2	false	false	false	false	false	false	false	false	false	false	false	false	false	false	false
144428	S900	Q02	M	22-25	true	1	1	4	100	true	100	100	100	100	100	100	100	100	true	100	r227	r177	false	0	0	false	0	false	0	false	0	false	0	NaN	false	false	false	false	false	false	false	false	false	false	false	false	false	false	false
144731	S900	Q10	F	26-30	true	2	2	4	100	true	100	100	100	100	100	100	100	100	true	100	r227	r227	false	0	0	false	0	false	0	false	0	false	0	NaN	false	false	false	false	false	false	false	false	false	false	false	false	false	false	false
144832	S500	Q06	F	22-25	true	2	2	4	100	true	100	100	100	100	100	100	100	100	true	100	r227	r227	false	0	0	false	0	false	0	false	0	false	0	NaN	false	false	false	false	false	false	false	false	false	false	false	false	false	false	false
145127	S900	Q08	M	22-25	true	1	1	4	100	true	100	100	100	100	100	100	100	100	true	100	r227	r227	false	0	0	false	0	false	0	false	0	false	0	NaN	false	false	false	false	false	false	false	false	false	false	false	false	false	false	false
145834	S500	Q06	F	26-30	true	2	1	4	100	true	100	100	100	100	100	100	100	100	true	100	r227	r227	true	4	100	true	100	true	100	true	100	true	100	1	false	false	false	false	false	false	false	false	false	false	false	false	false	false	false
146129	MEG2	Q08	M	22-25	true	2	2	4	100	true	100	100	100	100	100	100	100	100	true	100	r227	r227	true	4	100	true	100	true	100	true	100	true	100	2	true	false	true	true	true	true	true	true	true	true	true	true	true	true	false
146331	S500	Q05	F	26-30	true	2	1	4	100	true	100	100	100	100	100	100	100	100	true	100	r227	r227	false	0	0	false	0	false	0	false	0	false	0	NaN	false	false	false	false	false	false	false	false	false	false	false	false	false	false	false
146432	S500	Q06	M	31-35	true	2	2	4	100	true	100	100	100	100	100	100	100	100	true	100	r227	r227	true	4	100	true	100	true	100	true	100	true	100	2	false	false	false	false	false	false	false	false	false	false	false	false	false	false	false
146533	S900	Q12	M	26-30	true	1	1	4	100	true	100	100	100	100	100	100	100	100	true	100	r227	r227	false	0	0	false	0	false	0	false	0	false	0	NaN	false	false	false	false	false	false	false	false	false	false	false	false	false	false	false
146937	S900	Q08	F	31-35	true	1	1	4	100	true	100	100	100	100	100	100	100	100	true	100	r227	r227	true	4	100	true	100	true	100	true	100	true	100	2	false	false	false	false	false	false	false	false	false	false	false	false	false	false	false
147030	S500	Q05	M	26-30	true	1	1	4	100	true	100	100	100	100	100	100	100	100	true	100	r227	r227	false	0	0	false	0	false	0	false	0	false	0	NaN	false	false	false	false	false	false	false	false	false	false	false	false	false	false	false
147737	S500	Q06	F	31-35	true	1	1	4	100	true	100	100	100	100	100	100	100	100	true	100	r227	r227	false	0	0	false	0	false	0	false	0	false	0	NaN	false	false	false	false	false	false	false	false	false	false	false	false	false	false	false
148032	Q3	Q03	F	31-35	true	2	2	4	100	true	100	100	100	100	100	100	100	100	true	100	r227	r177	false	0	0	false	0	false	0	false	0	false	0	NaN	false	false	false	false	false	false	false	false	false	false	false	false	false	false	false
148133	S900	Q10	F	26-30	true	1	2	4	100	true	100	100	100	100	100	100	100	100	true	100	r227	r227	true	4	100	true	100	true	100	true	100	true	100	2	false	false	false	false	false	false	false	false	false	false	false	false	false	false	false
148335	Q3	Q04	F	31-35	true	2	2	4	100	true	100	100	100	100	100	100	100	100	true	100	r227	r227	false	0	0	false	0	false	0	false	0	false	0	NaN	false	false	false	false	false	false	false	false	false	false	false	false	false	false	false
148840	S500	Q04	F	22-25	true	2	1	4	100	true	100	100	100	100	100	100	100	100	true	100	r227	r227	false	0	0	false	0	false	0	false	0	false	0	NaN	false	false	false	false	false	false	false	false	false	false	false	false	false	false	false
148941	S500	Q07	M	26-30	true	1	1	4	100	true	100	100	100	100	100	100	100	100	true	100	r227	r227	false	0	0	false	0	false	0	false	0	false	0	NaN	false	false	false	false	false	false	false	false	false	false	false	false	false	false	false
149236	S900	Q08	F	22-25	true	2	2	4	100	true	100	100	100	100	100	100	100	100	true	100	r227	r227	false	0	0	false	0	false	0	false	0	false	0	NaN	false	false	false	false	false	false	false	false	false	false	false	false	false	false	false
149337	Q1	Q02	M	31-35	true	1	2	4	100	true	100	100	100	100	100	100	100	100	true	100	r227	r177	false	0	0	false	0	false	0	false	0	false	0	NaN	false	false	false	false	false	false	false	false	false	false	false	false	false	false	false
149539	Q2	Q02	M	22-25	true	1	1	4	100	true	100	100	100	100	100	100	100	100	true	100	r227	r177	false	0	0	false	0	false	0	false	0	false	0	NaN	false	false	false	false	false	false	false	false	false	false	false	false	false	false	false
149741	S500	Q05	M	26-30	true	1	1	4	100	true	100	100	100	100	100	100	100	100	true	100	r227	r227	false	0	0	false	0	false	0	false	0	false	0	NaN	true	true	true	true	true	true	true	true	true	true	true	true	true	true	true
149842	S900	Q10	F	31-35	true	2	2	4	100	true	100	100	100	100	100	100	100	100	true	100	r227	r227	false	0	0	false	0	false	0	false	0	false	0	NaN	false	false	false	false	false	false	false	false	false	false	false	false	false	false	false
150625	S500	Q04	M	26-30	true	2	2	4	100	true	100	100	100	100	100	100	100	100	true	100	r227	r227	false	0	0	false	0	false	0	false	0	false	0	NaN	false	false	false	false	false	false	false	false	false	false	false	false	false	false	false
150726	S500	Q05	M	22-25	true	2	2	4	100	true	100	100	100	100	100	100	100	100	true	100	r227	r227	false	0	0	false	0	false	0	false	0	false	0	NaN	false	false	false	false	false	false	false	false	false	false	false	false	false	false	false
150928	S900	Q11	M	22-25	true	2	1	4	100	true	100	100	100	100	100	100	100	100	true	100	r227	r227	false	0	0	false	0	false	0	false	0	false	0	NaN	false	false	false	false	false	false	false	false	false	false	false	false	false	false	false
151223	Q2	Q02	F	26-30	true	1	1	4	100	true	100	100	100	100	100	100	100	100	true	100	r227	r177	false	0	0	false	0	false	0	false	0	false	0	NaN	false	false	false	false	false	false	false	false	false	false	false	false	false	false	false
151425	S900	Q09	F	26-30	true	2	2	4	100	true	100	100	100	100	100	100	100	100	true	100	r227	r227	false	0	0	false	0	false	0	false	0	false	0	NaN	false	false	false	false	false	false	false	false	false	false	false	false	false	false	false
151526	Q3	Q03	M	26-30	true	1	1	4	100	true	100	100	100	100	100	100	100	100	true	100	r227	r177	false	0	0	false	0	false	0	false	0	false	0	NaN	true	false	true	true	true	true	true	true	false	false	true	true	true	true	true
151627	Q2	Q02	F	26-30	true	1	1	4	100	true	100	100	100	100	100	100	100	100	true	100	r227	r177	false	0	0	false	0	false	0	false	0	false	0	NaN	false	false	false	false	false	false	false	false	false	false	false	false	false	false	false
151728	S500	Q04	M	31-35	true	2	1	4	100	true	100	100	100	100	100	100	100	100	true	100	r227	r227	false	0	0	false	0	false	0	false	0	false	0	NaN	false	false	false	false	false	false	false	false	false	false	false	false	false	false	false
151829	S900	Q10	F	31-35	true	1	2	4	100	true	100	100	100	100	100	100	100	100	true	100	r227	r227	false	0	0	false	0	false	0	false	0	false	0	NaN	false	false	false	false	false	false	false	false	false	false	false	false	false	false	false
152831	S500	Q06	M	26-30	true	2	2	4	100	true	100	100	100	100	100	100	100	100	true	100	r227	r227	false	0	0	false	0	false	0	false	0	false	0	NaN	false	false	false	false	false	false	false	false	false	false	false	false	false	false	false
153025	Q3	Q04	F	22-25	true	2	2	4	100	true	100	100	100	100	100	100	100	100	true	100	r227	r227	false	0	0	false	0	false	0	false	0	false	0	NaN	false	false	false	false	false	false	false	false	false	false	false	false	false	false	false
153227	S900	Q12	F	31-35	true	1	1	4	100	true	100	100	100	100	100	100	100	100	true	100	r227	r227	false	0	0	false	0	false	0	false	0	false	0	NaN	false	false	false	false	false	false	false	false	false	false	false	false	false	false	false
153429	Q1	Q02	M	31-35	true	2	2	4	100	true	100	100	100	100	100	100	100	100	true	100	r227	r177	false	0	0	false	0	false	0	false	0	false	0	NaN	false	false	false	false	false	false	false	false	false	false	false	false	false	false	false
153732	MEG2	Q07	F	26-30	false	1	1	4	100	false	79	100	100	100	100	100	0	0	true	100	r227	r227	false	0	0	false	0	false	0	false	0	false	0	NaN	true	false	true	true	true	true	true	true	true	true	false	false	true	true	true
154229	S900	Q10	F	22-25	true	2	1	4	100	true	100	100	100	100	100	100	100	100	true	100	r227	r227	false	0	0	false	0	false	0	false	0	false	0	NaN	false	false	false	false	false	false	false	false	false	false	false	false	false	false	false
154431	Q3	Q03	F	26-30	true	2	1	4	100	true	100	100	100	100	100	100	100	100	true	100	r227	r177	false	0	0	false	0	false	0	false	0	false	0	NaN	false	false	false	false	false	false	false	false	false	false	false	false	false	false	false
154532	S900	Q09	M	26-30	true	2	2	4	100	true	100	100	100	100	100	100	100	100	true	100	r227	r227	false	0	0	false	0	false	0	false	0	false	0	NaN	true	false	true	true	true	true	true	true	true	true	false	false	false	false	false
154734	S500	Q06	M	31-35	true	2	2	4	100	true	100	100	100	100	100	100	100	100	true	100	r227	r227	false	0	0	false	0	false	0	false	0	false	0	NaN	false	false	false	false	false	false	false	false	false	false	false	false	false	false	false
154835	S500	Q07	F	31-35	true	1	2	4	100	true	100	100	100	100	100	100	100	100	true	100	r227	r227	false	0	0	false	0	false	0	false	0	false	0	NaN	false	false	false	false	false	false	false	false	false	false	false	false	false	false	false
154936	S500	Q04	M	26-30	true	2	1	4	100	true	100	100	100	100	100	100	100	100	true	100	r227	r227	false	0	0	false	0	false	0	false	0	false	0	NaN	false	false	false	false	false	false	false	false	false	false	false	false	false	false	false
155635	S500	Q04	F	26-30	true	2	2	4	100	true	100	100	100	100	100	100	100	100	true	100	r227	r227	false	0	0	false	0	false	0	false	0	false	0	NaN	false	false	false	false	false	false	false	false	false	false	false	false	false	false	false
155938	S900	Q08	M	26-30	true	2	1	4	100	true	100	100	100	100	100	100	100	100	true	100	r227	r227	true	4	100	true	100	true	100	true	100	true	100	2	false	false	false	false	false	false	false	false	false	false	false	false	false	false	false
156031	S900	Q11	F	26-30	true	2	2	4	100	true	100	100	100	100	100	100	100	100	true	100	r227	r227	false	0	0	false	0	false	0	false	0	false	0	NaN	false	false	false	false	false	false	false	false	false	false	false	false	false	false	false
156233	Q3	Q03	F	22-25	true	2	2	4	100	true	100	100	100	100	100	100	100	100	true	100	r227	r177	false	0	0	false	0	false	0	false	0	false	0	NaN	false	false	false	false	false	false	false	false	false	false	false	false	false	false	false
156334	MEG2	Q03	F	26-30	true	2	2	4	100	true	100	100	100	100	100	100	100	100	true	100	r227	r177 r227	true	4	100	true	100	true	100	true	100	true	100	2	true	true	true	true	true	true	true	true	true	true	true	true	true	true	true
156435	S900	Q11	M	22-25	true	2	2	4	100	true	100	100	100	100	100	100	100	100	true	100	r227	r227	false	0	0	false	0	false	0	false	0	false	0	NaN	false	false	false	false	false	false	false	false	false	false	false	false	false	false	false
156536	S900	Q12	M	22-25	true	2	1	4	100	true	100	100	100	100	100	100	100	100	true	100	r227	r227	false	0	0	false	0	false	0	false	0	false	0	NaN	false	false	false	false	false	false	false	false	false	false	false	false	false	false	false
156637	Q1	Q01	M	31-35	true	2	1	4	100	true	100	100	100	100	100	100	100	100	true	100	r227	r177	false	0	0	false	0	false	0	false	0	false	0	NaN	false	false	false	false	false	false	false	false	false	false	false	false	false	false	false
157336	Q2	Q02	F	31-35	true	2	2	4	100	true	100	100	100	100	100	100	100	100	true	100	r227	r177	true	4	100	true	100	true	100	true	100	true	100	2	false	false	false	false	false	false	false	false	false	false	false	false	false	false	false
157437	S500	Q04	F	26-30	true	2	2	4	100	true	100	100	100	100	100	100	100	100	true	100	r227	r227	false	0	0	false	0	false	0	false	0	false	0	NaN	false	false	false	false	false	false	false	false	false	false	false	false	false	false	false
157942	S900	Q07	F	36+	true	2	2	4	100	true	100	100	100	100	100	100	100	100	true	100	r227	r227	false	0	0	false	0	false	0	false	0	false	0	NaN	false	false	false	false	false	false	false	false	false	false	false	false	false	false	false
158035	Q2	Q02	F	26-30	true	2	2	4	100	true	100	100	100	100	100	100	100	100	true	100	r227	r177	true	4	100	true	100	true	100	true	100	true	100	1	false	false	false	false	false	false	false	false	false	false	false	false	false	false	false
158136	S500	Q04	M	31-35	true	2	2	4	100	true	100	100	100	100	100	100	100	100	true	100	r227	r227	true	4	100	true	100	true	100	true	100	true	100	2	true	false	true	true	true	true	true	true	true	true	true	true	true	true	false
158338	S900	Q08	M	22-25	true	2	2	4	100	true	100	100	100	100	100	100	100	100	true	100	r227	r227	false	0	0	false	0	false	0	false	0	false	0	NaN	false	false	false	false	false	false	false	false	false	false	false	false	false	false	false
158540	Q2	Q02	M	31-35	true	2	2	4	100	true	100	100	100	100	100	100	100	100	true	100	r227	r177	false	0	0	false	0	false	0	false	0	false	0	NaN	false	false	false	false	false	false	false	false	false	false	false	false	false	false	false
158843	S900	Q08	M	26-30	true	1	1	4	100	true	100	100	100	100	100	100	100	100	true	100	r227	r227	false	0	0	false	0	false	0	false	0	false	0	NaN	false	false	false	false	false	false	false	false	false	false	false	false	false	false	false
159138	S500	Q04	M	31-35	true	2	1	4	100	true	100	100	100	100	100	100	100	100	true	100	r227	r227	false	0	0	false	0	false	0	false	0	false	0	NaN	false	false	false	false	false	false	false	false	false	false	false	false	false	false	false
159239	Q1	Q01	F	31-35	true	2	1	4	100	true	100	100	100	100	100	100	100	100	true	100	r227	r177	true	4	100	true	100	true	100	true	100	true	100	1	false	false	false	false	false	false	false	false	false	false	false	false	false	false	false
159340	Q3	Q04	M	26-30	true	2	2	4	100	true	100	100	100	100	100	100	100	100	true	100	r227	r227	false	0	0	false	0	false	0	false	0	false	0	NaN	false	false	false	false	false	false	false	false	false	false	false	false	false	false	false
159441	S500	Q06	F	26-30	true	1	1	4	100	true	100	100	100	100	100	100	100	100	true	100	r227	r227	false	0	0	false	0	false	0	false	0	false	0	NaN	false	false	false	false	false	false	false	false	false	false	false	false	false	false	false
159744	S900	Q11	M	31-35	true	1	1	4	100	true	100	100	100	100	100	100	100	100	true	100	r227	r227	false	0	0	false	0	false	0	false	0	false	0	NaN	false	false	false	false	false	false	false	false	false	false	false	false	false	false	false
159946	S900	Q07	M	26-30	false	2	2	4	96.4	true	100	100	100	100	100	100	100	100	true	100	r227	r227	false	0	0	false	0	false	0	false	0	false	0	NaN	false	false	false	false	false	false	false	false	false	false	false	false	false	false	false
160123	Q3	Q03	M	31-35	true	1	1	4	100	true	100	100	100	100	100	100	100	100	true	100	r227	r177	false	0	0	false	0	false	0	false	0	false	0	NaN	false	false	false	false	false	false	false	false	false	false	false	false	false	false	false
160830	S500	Q06	F	26-30	true	1	1	4	100	true	100	100	100	100	100	100	100	100	true	100	r227	r227	false	0	0	false	0	false	0	false	0	false	0	NaN	false	false	false	false	false	false	false	false	false	false	false	false	false	false	false
161327	Q3	Q03	F	26-30	true	2	2	4	100	true	100	100	100	100	100	100	100	100	true	100	r227	r177 r227	false	0	0	false	0	false	0	false	0	false	0	NaN	false	false	false	false	false	false	false	false	false	false	false	false	false	false	false
161630	S500	Q04	F	26-30	true	1	1	4	100	true	100	100	100	100	100	100	100	100	true	100	r227	r227	false	0	0	false	0	false	0	false	0	false	0	NaN	false	false	false	false	false	false	false	false	false	false	false	false	false	false	false
161731	Q1	Q01	F	31-35	true	2	2	4	100	true	100	100	100	100	100	100	100	100	true	100	r227	r177	false	0	0	false	0	false	0	false	0	false	0	NaN	false	false	false	false	false	false	false	false	false	false	false	false	false	false	false
162026	S500	Q06	F	31-35	true	1	1	4	100	true	100	100	100	100	100	100	100	100	true	100	r227	r227	false	0	0	false	0	false	0	false	0	false	0	NaN	true	true	true	true	true	true	true	true	true	true	true	true	true	true	true
162228	S500	Q07	M	22-25	true	2	2	4	100	true	100	100	100	100	100	100	100	100	true	100	r227	r227	false	0	0	false	0	false	0	false	0	false	0	NaN	false	false	false	false	false	false	false	false	false	false	false	false	false	false	false
162329	Q1	Q01	F	26-30	true	1	1	4	100	true	100	100	100	100	100	100	100	100	true	100	r227	r177	false	0	0	false	0	false	0	false	0	false	0	NaN	false	false	false	false	false	false	false	false	false	false	false	false	false	false	false
162733	Q3	Q04	F	26-30	true	2	2	4	100	true	100	100	100	100	100	100	100	100	true	100	r227	r227	false	0	0	false	0	false	0	false	0	false	0	NaN	false	false	false	false	false	false	false	false	false	false	false	false	false	false	false
162935	S900	Q09	M	22-25	true	2	2	4	100	true	100	100	100	100	100	100	100	100	true	100	r227	r227	true	4	100	true	100	true	100	true	100	true	100	2	true	true	true	true	true	true	true	true	true	true	true	true	true	true	true
163129	Q3	Q04	M	26-30	true	1	1	4	100	true	100	100	100	100	100	100	100	100	true	100	r227	r227	false	0	0	false	0	false	0	false	0	false	0	NaN	false	false	false	false	false	false	false	false	false	false	false	false	false	false	false
163331	S500	Q06	M	31-35	true	1	1	4	100	true	100	100	100	100	100	100	100	100	true	100	r227	r227	false	0	0	false	0	false	0	false	0	false	0	NaN	false	false	false	false	false	false	false	false	false	false	false	false	false	false	false
163836	S500	Q06	F	31-35	true	1	1	4	100	true	100	100	100	100	100	100	100	100	true	100	r227	r227	false	0	0	false	0	false	0	false	0	false	0	NaN	false	false	false	false	false	false	false	false	false	false	false	false	false	false	false
164030	S500	Q05	M	31-35	true	2	2	4	100	true	100	100	100	100	100	100	100	100	true	100	r227	r227	false	0	0	false	0	false	0	false	0	false	0	NaN	false	false	false	false	false	false	false	false	false	false	false	false	false	false	false
164131	S500	Q04	M	26-30	true	1	2	4	100	true	100	100	100	100	100	100	100	100	true	100	r227	r227	true	4	100	true	100	true	100	true	100	true	100	2	false	false	false	false	false	false	false	false	false	false	false	false	false	false	false
164636	S900	Q09	M	22-25	true	2	1	4	100	true	100	100	100	100	100	100	100	100	true	100	r227	r227	true	4	100	true	100	true	100	true	100	true	100	2	true	true	true	true	true	true	true	true	true	true	true	true	true	true	true
164939	S500	Q06	F	26-30	true	2	2	4	100	true	100	100	100	100	100	100	100	100	true	100	r227	r227	false	0	0	false	0	false	0	false	0	false	0	NaN	false	false	false	false	false	false	false	false	false	false	false	false	false	false	false
165032	S500	Q05	M	22-25	false	1	1	4	100	false	79.1	0	100	100	100	100	100	100	true	100	r227	r227	false	0	0	false	0	false	0	false	0	false	0	NaN	false	false	false	false	false	false	false	false	false	false	false	false	false	false	false
165638	S900	Q07	M	26-30	true	1	1	4	100	true	100	100	100	100	100	100	100	100	true	100	r227	r227	false	0	0	false	0	false	0	false	0	false	0	NaN	false	false	false	false	false	false	false	false	false	false	false	false	false	false	false
165840	Q3	Q03	M	31-35	false	2	1	4	100	false	79.1	0	100	100	100	100	100	100	true	100	r227	r177	false	0	0	false	0	false	0	false	0	false	0	NaN	false	false	false	false	false	false	false	false	false	false	false	false	false	false	false
166438	S500	Q04	M	31-35	true	2	1	4	100	true	100	100	100	100	100	100	100	100	true	100	r227	r227	false	0	0	false	0	false	0	false	0	false	0	NaN	true	false	true	true	true	true	true	true	true	true	true	true	true	true	false
167036	S500	Q04	F	26-30	true	2	2	4	100	true	100	100	100	100	100	100	100	100	true	100	r227	r227	true	4	100	true	100	true	100	true	100	true	100	1	false	false	false	false	false	false	false	false	false	false	false	false	false	false	false
167238	S900	Q08	F	31-35	true	1	2	4	100	true	100	100	100	100	100	100	100	100	true	100	r227	r227	false	0	0	false	0	false	0	false	0	false	0	NaN	false	false	false	false	false	false	false	false	false	false	false	false	false	false	false
168139	S500	Q07	M	22-25	true	2	2	4	100	true	100	100	100	100	100	100	100	100	true	100	r227	r227	false	0	0	false	0	false	0	false	0	false	0	NaN	false	false	false	false	false	false	false	false	false	false	false	false	false	false	false
168240	S900	Q08	M	26-30	true	1	1	4	100	true	100	100	100	100	100	100	100	100	true	100	r227	r227	false	0	0	false	0	false	0	false	0	false	0	NaN	false	false	false	false	false	false	false	false	false	false	false	false	false	false	false
168341	S500	Q05	M	31-35	true	1	1	4	100	true	100	100	100	100	100	100	100	100	true	100	r227	r227	false	0	0	false	0	false	0	false	0	false	0	NaN	false	false	false	false	false	false	false	false	false	false	false	false	false	false	false
168745	S900	Q11	F	22-25	true	1	1	4	100	true	100	100	100	100	100	100	100	100	true	100	r227	r227	false	0	0	false	0	false	0	false	0	false	0	NaN	false	false	false	false	false	false	false	false	false	false	false	false	false	false	false
169343	Q2	Q02	F	31-35	false	1	1	4	100	false	88	100	100	100	100	100	0	100	true	100	r227	r177	true	4	100	true	100	true	100	true	100	true	100	1	false	false	false	false	false	false	false	false	false	false	false	false	false	false	false
169444	S500	Q06	F	26-30	true	2	2	4	100	true	100	100	100	100	100	100	100	100	true	100	r227	r227	true	4	100	true	100	true	100	true	100	true	100	1	false	false	false	false	false	false	false	false	false	false	false	false	false	false	false
169747	S900	Q10	F	26-30	false	2	2	4	89.7	true	100	100	100	100	100	100	100	100	true	100	r227	r227	true	4	100	true	100	true	100	true	100	true	100	2	false	false	false	false	false	false	false	false	false	false	false	false	false	false	false
169949	S900	Q11	M	26-30	true	2	2	4	100	true	100	100	100	100	100	100	100	100	true	100	r227	r227	false	0	0	false	0	false	0	false	0	false	0	NaN	false	false	false	false	false	false	false	false	false	false	false	false	false	false	false
170631	S900	Q04	F	31-35	true	1	1	4	100	true	100	100	100	100	100	100	100	100	true	100	r227	r227	false	0	0	false	0	false	0	false	0	false	0	NaN	false	false	false	false	false	false	false	false	false	false	false	false	false	false	false
171330	S900	Q09	M	26-30	true	1	2	4	100	true	100	100	100	100	100	100	100	100	true	100	r227	r227	false	0	0	false	0	false	0	false	0	false	0	NaN	false	false	false	false	false	false	false	false	false	false	false	false	false	false	false
171532	S900	Q08	F	31-35	true	2	1	4	100	true	100	100	100	100	100	100	100	100	true	100	r227	r227	false	0	0	false	0	false	0	false	0	false	0	NaN	false	false	false	false	false	false	false	false	false	false	false	false	false	false	false
171633	S500	Q05	M	26-30	true	2	1	4	100	true	100	100	100	100	100	100	100	100	true	100	r227	r227	true	4	100	true	100	true	100	true	100	true	100	2	false	false	false	false	false	false	false	false	false	false	false	false	false	false	false
172029	S500	Q06	M	26-30	true	2	2	4	100	true	100	100	100	100	100	100	100	100	true	100	r227	r227	false	0	0	false	0	false	0	false	0	false	0	NaN	true	false	true	true	true	true	true	true	true	true	true	true	true	true	false
172130	S500	Q05	M	26-30	true	2	1	4	100	true	100	100	100	100	100	100	100	100	true	100	r227	r227	true	4	100	true	100	true	100	true	100	true	100	2	false	false	false	false	false	false	false	false	false	false	false	false	false	false	false
172332	Q1	Q02	F	26-30	true	2	2	4	100	true	100	100	100	100	100	100	100	100	true	100	r227	r177	false	0	0	false	0	false	0	false	0	false	0	NaN	false	false	false	false	false	false	false	false	false	false	false	false	false	false	false
172433	S900	Q11	M	22-25	true	2	2	4	100	true	100	100	100	100	100	100	100	100	true	100	r227	r227	false	0	0	false	0	false	0	false	0	false	0	NaN	false	false	false	false	false	false	false	false	false	false	false	false	false	false	false
172534	S500	Q04	F	22-25	true	2	2	4	100	true	100	100	100	100	100	100	100	100	true	100	r227	r227	false	0	0	false	0	false	0	false	0	false	0	NaN	false	false	false	false	false	false	false	false	false	false	false	false	false	false	false
172938	S500	Q04	F	31-35	true	2	2	4	100	true	100	100	100	100	100	100	100	100	true	100	r227	r227	false	0	0	false	0	false	0	false	0	false	0	NaN	false	false	false	false	false	false	false	false	false	false	false	false	false	false	false
173334	S500	Q04	M	26-30	true	2	1	4	100	true	100	100	100	100	100	100	100	100	true	100	r227	r227	true	4	100	true	100	true	100	true	100	true	100	2	false	false	false	false	false	false	false	false	false	false	false	false	false	false	false
173435	S500	Q05	F	26-30	true	2	2	4	100	true	100	100	100	100	100	100	100	100	true	100	r227	r227	false	0	0	false	0	false	0	false	0	false	0	NaN	false	false	false	false	false	false	false	false	false	false	false	false	false	false	false
173536	S500	Q06	F	31-35	true	2	2	4	100	true	100	100	100	100	100	100	100	100	true	100	r227	r227	false	0	0	false	0	false	0	false	0	false	0	NaN	false	false	false	false	false	false	false	false	false	false	false	false	false	false	false
173637	S900	Q09	F	22-25	true	2	1	4	100	true	100	100	100	100	100	100	100	100	true	100	r227	r227	false	0	0	false	0	false	0	false	0	false	0	NaN	false	false	false	false	false	false	false	false	false	false	false	false	false	false	false
173738	S900	Q11	M	31-35	true	1	2	4	100	true	100	100	100	100	100	100	100	100	true	100	r227	r227	false	0	0	false	0	false	0	false	0	false	0	NaN	false	false	false	false	false	false	false	false	false	false	false	false	false	false	false
173839	S900	Q11	F	22-25	true	1	1	4	100	true	100	100	100	100	100	100	100	100	true	100	r227	r227	false	0	0	false	0	false	0	false	0	false	0	NaN	false	false	false	false	false	false	false	false	false	false	false	false	false	false	false
173940	S500	Q05	F	26-30	true	2	2	4	100	true	100	100	100	100	100	100	100	100	true	100	r227	r227	false	0	0	false	0	false	0	false	0	false	0	NaN	false	false	false	false	false	false	false	false	false	false	false	false	false	false	false
174437	S900	Q01	F	31-35	true	1	1	4	100	true	100	100	100	100	100	100	100	100	true	100	r227	r177	false	0	0	false	0	false	0	false	0	false	0	NaN	false	false	false	false	false	false	false	false	false	false	false	false	false	false	false
174841	S900	Q09	M	22-25	true	2	2	4	100	true	100	100	100	100	100	100	100	100	true	100	r227	r227	false	0	0	false	0	false	0	false	0	false	0	NaN	true	false	true	true	true	true	true	true	true	true	false	false	false	false	false
175035	S500	Q05	M	22-25	true	1	1	4	100	true	100	100	100	100	100	100	100	100	true	100	r227	r227	false	0	0	false	0	false	0	false	0	false	0	NaN	false	false	false	false	false	false	false	false	false	false	false	false	false	false	false
175237	S900	Q10	F	31-35	true	2	2	4	100	true	100	100	100	100	100	100	100	100	true	100	r227	r227	true	4	100	true	100	true	100	true	100	true	100	2	true	true	true	true	true	true	true	true	true	true	true	true	true	true	true
175338	S900	Q10	F	22-25	true	1	2	4	100	true	100	100	100	100	100	100	100	100	true	100	r227	r227	false	0	0	false	0	false	0	false	0	false	0	NaN	false	false	false	false	false	false	false	false	false	false	false	false	false	false	false
175439	Q2	Q02	F	31-35	true	1	2	4	100	true	100	100	100	100	100	100	100	100	true	100	r227	r177	false	0	0	false	0	false	0	false	0	false	0	NaN	false	false	false	false	false	false	false	false	false	false	false	false	false	false	false
175540	MEG2	Q03	M	31-35	false	1	1	4	100	false	85.9	100	100	100	100	0	100	100	true	100	r227	r227	false	0	0	false	0	false	0	false	0	false	0	NaN	true	false	true	true	true	true	true	true	true	true	true	true	true	true	false
175742	S900	Q08	F	31-35	true	2	1	4	100	true	100	100	100	100	100	100	100	100	true	100	r227	r227	false	0	0	false	0	false	0	false	0	false	0	NaN	false	false	false	false	false	false	false	false	false	false	false	false	false	false	false
176037	S900	Q08	F	26-30	true	2	2	4	100	true	100	100	100	100	100	100	100	100	true	100	r227	r227	false	0	0	false	0	false	0	false	0	false	0	NaN	false	false	false	false	false	false	false	false	false	false	false	false	false	false	false
176239	S900	Q07	M	31-35	true	1	1	4	100	true	100	100	100	100	100	100	100	100	true	100	r227	r227	false	0	0	false	0	false	0	false	0	false	0	NaN	false	false	false	false	false	false	false	false	false	false	false	false	false	false	false
176441	S900	Q11	M	26-30	true	1	1	4	100	true	100	100	100	100	100	100	100	100	true	100	r227	r227	false	0	0	false	0	false	0	false	0	false	0	NaN	false	false	false	false	false	false	false	false	false	false	false	false	false	false	false
176542	Q3	Q03	F	26-30	true	1	1	4	100	true	100	100	100	100	100	100	100	100	true	100	r227	r177	true	4	100	true	100	true	100	true	100	true	100	1	false	false	false	false	false	false	false	false	false	false	false	false	false	false	false
176744	S900	Q08	M	31-35	false	1	1	4	100	false	85.4	100	100	0	100	100	100	100	true	100	r227	r227	false	0	0	false	0	false	0	false	0	false	0	NaN	false	false	false	false	false	false	false	false	false	false	false	false	false	false	false
177241	S900	Q08	M	26-30	true	1	1	4	100	true	100	100	100	100	100	100	100	100	true	100	r227	r227	false	0	0	false	0	false	0	false	0	false	0	NaN	false	false	false	false	false	false	false	false	false	false	false	false	false	false	false
177645	S500	Q05	F	26-30	true	2	1	4	100	true	100	100	100	100	100	100	100	100	true	100	r227	r227	true	4	100	true	100	true	100	true	100	true	100	1	false	false	false	false	false	false	false	false	false	false	false	false	false	false	false
177746	Q2	Q02	F	26-30	false	2	2	4	100	false	90.9	100	100	100	100	100	100	0	true	100	r227	r177	true	4	100	true	100	true	100	true	100	true	100	1	true	true	true	true	true	true	true	true	true	true	true	true	true	true	true
178142	S500	Q05	F	26-30	true	1	2	4	100	true	100	100	100	100	100	100	100	100	true	100	r227	r227	true	4	100	true	100	true	100	true	100	true	100	1	false	false	false	false	false	false	false	false	false	false	false	false	false	false	false
178243	S900	Q10	M	22-25	true	2	2	4	100	true	100	100	100	100	100	100	100	100	true	100	r227	r227	true	4	100	true	100	true	100	true	100	true	100	2	false	false	false	false	false	false	false	false	false	false	false	false	false	false	false
178647	S900	Q08	F	31-35	true	2	1	4	100	true	100	100	100	100	100	100	100	100	true	100	r227	r227	true	4	100	true	100	true	100	true	100	true	100	2	false	false	false	false	false	false	false	false	false	false	false	false	false	false	false
178849	S500	Q06	M	22-25	true	2	2	4	100	true	100	100	100	100	100	100	100	100	true	100	r227	r227	false	0	0	false	0	false	0	false	0	false	0	NaN	false	false	false	false	false	false	false	false	false	false	false	false	false	false	false
178950	Q3	Q04	M	31-35	true	2	1	4	100	true	100	100	100	100	100	100	100	100	true	100	r227	r227	false	0	0	false	0	false	0	false	0	false	0	NaN	false	false	false	false	false	false	false	false	false	false	false	false	false	false	false
179245	S900	Q10	F	31-35	true	2	1	4	100	true	100	100	100	100	100	100	100	100	true	100	r227	r227	false	0	0	false	0	false	0	false	0	false	0	NaN	true	false	true	true	true	true	true	true	true	true	false	false	false	false	false
179346	S500	Q06	F	26-30	true	2	2	4	100	true	100	100	100	100	100	100	100	100	true	100	r227	r227	false	0	0	false	0	false	0	false	0	false	0	NaN	false	false	false	false	false	false	false	false	false	false	false	false	false	false	false
180129	S500	Q06	F	26-30	true	2	2	4	100	true	100	100	100	100	100	100	100	100	true	100	r227	r227	false	0	0	false	0	false	0	false	0	false	0	NaN	false	false	false	false	false	false	false	false	false	false	false	false	false	false	false
180432	S500	Q04	F	31-35	true	2	2	4	100	true	100	100	100	100	100	100	100	100	true	100	r227	r227	false	0	0	false	0	false	0	false	0	false	0	NaN	false	false	false	false	false	false	false	false	false	false	false	false	false	false	false
180735	S900	Q08	F	31-35	true	2	1	4	100	true	100	100	100	100	100	100	100	100	true	100	r227	r227	false	0	0	false	0	false	0	false	0	false	0	NaN	false	false	false	false	false	false	false	false	false	false	false	false	false	false	false
180836	S500	Q05	F	31-35	true	1	1	4	100	true	100	100	100	100	100	100	100	100	true	100	r227	r227	false	0	0	false	0	false	0	false	0	false	0	NaN	false	false	false	false	false	false	false	false	false	false	false	false	false	false	false
180937	S500	Q06	M	36+	true	2	2	4	100	true	100	100	100	100	100	100	100	100	true	100	r227	r227	false	0	0	false	0	false	0	false	0	false	0	NaN	false	false	false	false	false	false	false	false	false	false	false	false	false	false	false
181131	S500	Q06	F	31-35	true	1	1	4	100	true	100	100	100	100	100	100	100	100	true	100	r227	r227	false	0	0	false	0	false	0	false	0	false	0	NaN	false	false	false	false	false	false	false	false	false	false	false	false	false	false	false
181232	S500	Q04	F	26-30	true	2	2	4	100	true	100	100	100	100	100	100	100	100	true	100	r227	r227	true	4	100	true	100	true	100	true	100	true	100	1	true	false	true	true	true	true	true	true	true	true	false	false	false	false	false
181636	S900	Q08	F	31-35	true	2	1	4	100	true	100	100	100	100	100	100	100	100	true	100	r227	r227	false	2	50	false	66.7	false	50.3	true	100	false	0	2	false	false	false	false	false	false	false	false	false	false	false	false	false	false	false
182032	S900	Q07	F	31-35	false	1	1	4	100	false	88	100	100	100	100	100	0	100	true	100	r227	r227	false	0	0	false	0	false	0	false	0	false	0	NaN	false	false	false	false	false	false	false	false	false	false	false	false	false	false	false
182436	S900	Q07	F	31-35	true	1	1	4	100	true	100	100	100	100	100	100	100	100	true	100	r227	r227	true	4	100	true	100	true	100	true	100	true	100	2	false	false	false	false	false	false	false	false	false	false	false	false	false	false	false
182739	Q1	Q01	F	26-30	true	1	1	4	100	true	100	100	100	100	100	100	100	100	true	100	r227	r177	true	4	100	true	100	true	100	true	100	true	100	2	false	false	false	false	false	false	false	false	false	false	false	false	false	false	false
182840	Q2	Q03	M	31-35	false	2	2	4	100	false	90.9	100	100	100	100	100	100	0	true	100	r227	r177	false	0	0	false	0	false	0	false	0	false	0	NaN	true	false	true	true	true	true	true	true	false	false	true	true	true	true	false
183034	S500	Q05	M	31-35	true	1	2	4	100	true	100	100	100	100	100	100	100	100	true	100	r227	r227	false	0	0	false	0	false	0	false	0	false	0	NaN	false	false	false	false	false	false	false	false	false	false	false	false	false	false	false
183337	S900	Q09	F	31-35	false	2	2	4	90.8	true	100	100	100	100	100	100	100	100	true	100	r227	r227	false	0	0	false	0	false	0	false	0	false	0	NaN	false	false	false	false	false	false	false	false	false	false	false	false	false	false	false
185139	Q2	Q01	F	31-35	true	1	1	4	100	true	100	100	100	100	100	100	100	100	true	100	r227	r177	false	0	0	false	0	false	0	false	0	false	0	NaN	false	false	false	false	false	false	false	false	false	false	false	false	false	false	false
185341	S900	Q09	F	22-25	true	2	2	4	100	true	100	100	100	100	100	100	100	100	true	100	r227	r227	false	0	0	false	0	false	0	false	0	false	0	NaN	false	false	false	false	false	false	false	false	false	false	false	false	false	false	false
185442	S500	Q07	M	22-25	true	2	2	4	100	true	100	100	100	100	100	100	100	100	true	100	r227	r227	true	4	100	true	100	true	100	true	100	true	100	2	true	true	true	true	true	true	true	true	true	true	true	true	true	true	true
185846	S900	Q10	M	26-30	false	1	2	4	100	false	79.1	0	100	100	100	100	100	100	true	100	r227	r227	false	0	0	false	0	false	0	false	0	false	0	NaN	false	false	false	false	false	false	false	false	false	false	false	false	false	false	false
185947	S900	Q08	F	26-30	true	2	2	4	100	true	100	100	100	100	100	100	100	100	true	100	r227	r227	false	0	0	false	0	false	0	false	0	false	0	NaN	false	false	false	false	false	false	false	false	false	false	false	false	false	false	false
186141	S500	Q04	M	31-35	true	1	2	4	100	true	100	100	100	100	100	100	100	100	true	100	r227	r227	false	0	0	false	0	false	0	false	0	false	0	NaN	false	false	false	false	false	false	false	false	false	false	false	false	false	false	false
186444	S900	Q10	F	22-25	true	2	1	4	100	true	100	100	100	100	100	100	100	100	true	100	r227	r227	false	0	0	false	0	false	0	false	0	false	0	NaN	false	false	false	false	false	false	false	false	false	false	false	false	false	false	false
187345	S900	Q09	F	31-35	true	2	1	4	100	true	100	100	100	100	100	100	100	100	true	100	r227	r227	true	4	100	true	100	true	100	true	100	true	100	2	false	false	false	false	false	false	false	false	false	false	false	false	false	false	false
187547	S500	Q06	F	31-35	true	2	2	4	100	true	100	100	100	100	100	100	100	100	true	100	r227	r227	false	0	0	false	0	false	0	false	0	false	0	NaN	true	false	true	true	true	true	true	true	true	true	false	false	true	true	false
187850	S500	Q06	M	22-25	true	2	1	4	100	true	100	100	100	100	100	100	100	100	true	100	r227	r227	false	0	0	false	0	false	0	false	0	false	0	NaN	false	false	false	false	false	false	false	false	false	false	false	false	false	false	false
188347	Q3	Q04	F	26-30	true	1	2	4	100	true	100	100	100	100	100	100	100	100	true	100	r227	r227	false	0	0	false	0	false	0	false	0	false	0	NaN	false	false	false	false	false	false	false	false	false	false	false	false	false	false	false
188448	S900	Q11	F	22-25	true	1	1	4	100	true	100	100	100	100	100	100	100	100	true	100	r227	r227	false	0	0	false	0	false	0	false	0	false	0	NaN	false	false	false	false	false	false	false	false	false	false	false	false	false	false	false
188549	S900	Q08	M	22-25	true	2	2	4	100	true	100	100	100	100	100	100	100	100	true	100	r227	r227	false	0	0	false	0	false	0	false	0	false	0	NaN	false	false	false	false	false	false	false	false	false	false	false	false	false	false	false
188751	S900	Q10	M	26-30	true	2	1	4	100	true	100	100	100	100	100	100	100	100	true	100	r227	r227	false	0	0	false	0	false	0	false	0	false	0	NaN	false	false	false	false	false	false	false	false	false	false	false	false	false	false	false
189349	S500	Q05	F	26-30	true	2	1	4	100	true	100	100	100	100	100	100	100	100	true	100	r227	r227	false	0	0	false	0	false	0	false	0	false	0	NaN	true	false	true	true	true	true	true	true	true	true	true	true	false	false	true
189450	Q3	Q04	M	22-25	true	1	1	4	100	true	100	100	100	100	100	100	100	100	true	100	r227	r227	false	0	0	false	0	false	0	false	0	false	0	NaN	false	false	false	false	false	false	false	false	false	false	false	false	false	false	false
190031	Q3	Q03	F	26-30	true	2	2	4	100	true	100	100	100	100	100	100	100	100	true	100	r227	r177	false	0	0	false	0	false	0	false	0	false	0	NaN	false	false	false	false	false	false	false	false	false	false	false	false	false	false	false
191033	S500	Q06	F	26-30	true	2	2	4	100	true	100	100	100	100	100	100	100	100	true	100	r227	r227	true	4	100	true	100	true	100	true	100	true	100	2	true	true	true	true	true	true	true	true	true	true	true	true	true	true	true
191336	S500	Q04	M	26-30	true	2	2	4	100	true	100	100	100	100	100	100	100	100	true	100	r227	r227	true	4	100	true	100	true	100	true	100	true	100	2	false	false	false	false	false	false	false	false	false	false	false	false	false	false	false
191437	Q1	Q02	F	31-35	false	2	2	4	100	false	87	100	0	100	100	100	100	100	true	100	r227	r177	false	0	0	false	0	false	0	false	0	false	0	NaN	true	true	true	true	true	true	true	true	true	true	true	true	true	true	true
191841	S500	Q04	F	26-30	true	2	2	4	100	true	100	100	100	100	100	100	100	100	true	100	r227	r227	true	4	100	true	100	true	100	true	100	true	100	1	true	false	true	true	true	true	true	true	true	true	true	true	false	false	true
191942	S900	Q11	M	26-30	true	2	2	4	100	true	100	100	100	100	100	100	100	100	true	100	r227	r227	false	0	0	false	0	false	0	false	0	false	0	NaN	false	false	false	false	false	false	false	false	false	false	false	false	false	false	false
192035	S900	Q07	F	26-30	true	2	2	4	100	true	100	100	100	100	100	100	100	100	true	100	r227	r227	false	0	0	false	0	false	0	false	0	false	0	NaN	false	false	false	false	false	false	false	false	false	false	false	false	false	false	false
192136	S900	Q11	M	22-25	true	2	2	4	100	true	100	100	100	100	100	100	100	100	true	100	r227	r227	false	0	0	false	0	false	0	false	0	false	0	NaN	false	false	false	false	false	false	false	false	false	false	false	false	false	false	false
192540	Q1	Q01	F	26-30	true	2	2	4	100	true	100	100	100	100	100	100	100	100	true	100	r227	r177	false	0	0	false	0	false	0	false	0	false	0	NaN	false	false	false	false	false	false	false	false	false	false	false	false	false	false	false
192641	MEG2	Q07	F	31-35	true	2	2	4	100	true	100	100	100	100	100	100	100	100	true	100	r227	r227	true	4	100	true	100	true	100	true	100	true	100	2	true	true	true	true	true	true	true	true	true	true	true	true	true	true	true
192843	S500	Q05	M	26-30	true	2	1	4	100	true	100	100	100	100	100	100	100	100	true	100	r227	r227	false	0	0	false	0	false	0	false	0	false	0	NaN	false	false	false	false	false	false	false	false	false	false	false	false	false	false	false
193239	Q2	Q02	F	26-30	true	2	2	4	100	true	100	100	100	100	100	100	100	100	true	100	r227	r177	false	0	0	false	0	false	0	false	0	false	0	NaN	false	false	false	false	false	false	false	false	false	false	false	false	false	false	false
194140	Q1	Q01	F	26-30	true	2	2	4	100	true	100	100	100	100	100	100	100	100	true	100	r227	r177	false	0	0	false	0	false	0	false	0	false	0	NaN	false	false	false	false	false	false	false	false	false	false	false	false	false	false	false
194645	S500	Q06	M	26-30	true	2	2	4	100	true	100	100	100	100	100	100	100	100	true	100	r227	r227	false	0	0	false	0	false	0	false	0	false	0	NaN	false	false	false	false	false	false	false	false	false	false	false	false	false	false	false
194746	S900	Q07	M	31-35	true	2	2	4	100	true	100	100	100	100	100	100	100	100	true	100	r227	r227	false	0	0	false	0	false	0	false	0	false	0	NaN	false	false	false	false	false	false	false	false	false	false	false	false	false	false	false
194847	S500	Q04	F	31-35	true	1	2	4	100	true	100	100	100	100	100	100	100	100	true	100	r227	r227	false	0	0	false	0	false	0	false	0	false	0	NaN	false	false	false	false	false	false	false	false	false	false	false	false	false	false	false
195041	S500	Q07	F	31-35	true	2	2	4	100	true	100	100	100	100	100	100	100	100	true	100	r227	r227	true	4	100	true	100	true	100	true	100	true	100	2	true	false	true	true	true	true	true	true	true	true	true	true	true	true	false
195445	S900	Q09	F	26-30	true	2	2	4	100	true	100	100	100	100	100	100	100	100	true	100	r227	r227	false	0	0	false	0	false	0	false	0	false	0	NaN	false	false	false	false	false	false	false	false	false	false	false	false	false	false	false
195647	Q2	Q02	F	31-35	false	2	2	4	100	false	83.7	100	100	100	0	100	100	100	true	100	r227	r177	false	0	0	false	0	false	0	false	0	false	0	NaN	false	false	false	false	false	false	false	false	false	false	false	false	false	false	false
195849	S500	Q05	M	22-25	true	2	2	4	100	true	100	100	100	100	100	100	100	100	true	100	r227	r227	false	0	0	false	0	false	0	false	0	false	0	NaN	false	false	false	false	false	false	false	false	false	false	false	false	false	false	false
195950	S900	Q10	M	26-30	true	1	1	4	100	true	100	100	100	100	100	100	100	100	true	100	r227	r227	false	0	0	false	0	false	0	false	0	false	0	NaN	false	false	false	false	false	false	false	false	false	false	false	false	false	false	false
196144	Q2	Q02	F	31-35	true	2	2	4	100	true	100	100	100	100	100	100	100	100	true	100	r227	r177	true	4	100	true	100	true	100	true	100	true	100	1	false	false	false	false	false	false	false	false	false	false	false	false	false	false	false
196346	S900	Q11	M	26-30	true	1	1	4	100	true	100	100	100	100	100	100	100	100	true	100	r227	r227	false	0	0	false	0	false	0	false	0	false	0	NaN	false	false	false	false	false	false	false	false	false	false	false	false	false	false	false
196750	Q3	Q03	F	26-30	true	1	1	4	100	true	100	100	100	100	100	100	100	100	true	100	r227	r177	false	0	0	false	0	false	0	false	0	false	0	NaN	false	false	false	false	false	false	false	false	false	false	false	false	false	false	false
197348	S500	Q06	F	26-30	true	2	1	4	100	true	100	100	100	100	100	100	100	100	true	100	r227	r227	true	4	100	true	100	true	100	true	100	true	100	2	false	false	false	false	false	false	false	false	false	false	false	false	false	false	false
198249	S900	Q08	M	26-30	true	2	1	4	100	true	100	100	100	100	100	100	100	100	true	100	r227	r227	false	0	0	false	0	false	0	false	0	false	0	NaN	false	false	false	false	false	false	false	false	false	false	false	false	false	false	false
198350	S500	Q05	M	31-35	true	2	1	4	100	true	100	100	100	100	100	100	100	100	true	100	r227	r227	false	0	0	false	0	false	0	false	0	false	0	NaN	false	false	false	false	false	false	false	false	false	false	false	false	false	false	false
198451	Q3	Q03	M	26-30	true	2	2	4	100	true	100	100	100	100	100	100	100	100	true	100	r227	r177	false	0	0	false	0	false	0	false	0	false	0	NaN	false	false	false	false	false	false	false	false	false	false	false	false	false	false	false
198653	S900	Q10	M	22-25	true	1	1	4	100	true	100	100	100	100	100	100	100	100	true	100	r227	r227	true	4	100	true	100	true	100	true	100	true	100	2	true	true	true	true	true	true	true	true	true	true	true	true	true	true	true
198855	S500	Q05	M	26-30	true	2	1	4	100	true	100	100	100	100	100	100	100	100	true	100	r227	r227	false	0	0	false	0	false	0	false	0	false	0	NaN	false	false	false	false	false	false	false	false	false	false	false	false	false	false	false
199150	Q1	Q01	F	26-30	true	1	1	4	100	true	100	100	100	100	100	100	100	100	true	100	r227	r177	false	0	0	false	0	false	0	false	0	false	0	NaN	false	false	false	false	false	false	false	false	false	false	false	false	false	false	false
199453	S500	Q05	M	22-25	true	2	2	4	100	true	100	100	100	100	100	100	100	100	true	100	r227	r227	false	0	0	false	0	false	0	false	0	false	0	NaN	false	false	false	false	false	false	false	false	false	false	false	false	false	false	false
199655	Q3	Q03	M	31-35	true	2	2	4	100	true	100	100	100	100	100	100	100	100	true	100	r227	r177 r227	true	4	100	true	100	true	100	true	100	true	100	1	false	false	false	false	false	false	false	false	false	false	false	false	false	false	false
199958	S500	Q05	M	31-35	true	2	1	4	100	true	100	100	100	100	100	100	100	100	true	100	r227	r227	false	0	0	false	0	false	0	false	0	false	0	NaN	false	false	false	false	false	false	false	false	false	false	false	false	false	false	false
200008	S900	Q09	F	26-30	true	2	2	4	100	true	100	100	100	100	100	100	100	100	true	100	r227	r227	false	0	0	false	0	false	0	false	0	false	0	NaN	false	false	false	false	false	false	false	false	false	false	false	false	false	false	false
200109	S500	Q06	F	31-35	true	1	2	4	100	true	100	100	100	100	100	100	100	100	true	100	r227	r227	false	0	0	false	0	false	0	false	0	false	0	NaN	true	false	true	true	true	true	true	true	false	false	true	true	true	true	true
200311	S900	Q09	M	31-35	true	1	1	4	100	true	100	100	100	100	100	100	100	100	true	100	r227	r227	true	4	100	true	100	true	100	true	100	true	100	2	false	false	false	false	false	false	false	false	false	false	false	false	false	false	false
200614	Q1	Q01	F	31-35	true	2	2	4	100	true	100	100	100	100	100	100	100	100	true	100	r227	r177	true	4	100	true	100	true	100	true	100	true	100	2	false	false	false	false	false	false	false	false	false	false	false	false	false	false	false
200917	S900	Q10	F	22-25	true	2	1	4	100	true	100	100	100	100	100	100	100	100	true	100	r227	r227	false	0	0	false	0	false	0	false	0	false	0	NaN	false	false	false	false	false	false	false	false	false	false	false	false	false	false	false
201111	Q1	Q01	M	26-30	true	1	1	4	100	true	100	100	100	100	100	100	100	100	true	100	r227	r177	false	0	0	false	0	false	0	false	0	false	0	NaN	false	false	false	false	false	false	false	false	false	false	false	false	false	false	false
201414	Q3	Q04	F	22-25	true	1	1	4	100	true	100	100	100	100	100	100	100	100	true	100	r227	r227	false	0	0	false	0	false	0	false	0	false	0	NaN	false	false	false	false	false	false	false	false	false	false	false	false	false	false	false
201515	S900	Q09	M	26-30	true	2	1	4	100	true	100	100	100	100	100	100	100	100	true	100	r227	r227	true	4	100	true	100	true	100	true	100	true	100	2	false	false	false	false	false	false	false	false	false	false	false	false	false	false	false
201818	S500	Q05	F	26-30	true	2	2	4	100	true	100	100	100	100	100	100	100	100	true	100	r227	r227	false	0	0	false	0	false	0	false	0	false	0	NaN	false	false	false	false	false	false	false	false	false	false	false	false	false	false	false
202113	S900	Q10	F	22-25	true	1	2	4	100	true	100	100	100	100	100	100	100	100	true	100	r227	r227	false	0	0	false	0	false	0	false	0	false	0	NaN	false	false	false	false	false	false	false	false	false	false	false	false	false	false	false
202719	S900	Q11	M	22-25	true	2	2	4	100	true	100	100	100	100	100	100	100	100	true	100	r227	r227	false	0	0	false	0	false	0	false	0	false	0	NaN	false	false	false	false	false	false	false	false	false	false	false	false	false	false	false
203418	S500	Q04	M	26-30	true	2	2	4	100	true	100	100	100	100	100	100	100	100	true	100	r227	r227	true	4	100	true	100	true	100	true	100	true	100	2	false	false	false	false	false	false	false	false	false	false	false	false	false	false	false
203923	S900	Q09	F	26-30	true	2	2	4	100	true	100	100	100	100	100	100	100	100	true	100	r227	r227	false	0	0	false	0	false	0	false	0	false	0	NaN	false	false	false	false	false	false	false	false	false	false	false	false	false	false	false
204016	S500	Q06	F	22-25	true	2	1	4	100	true	100	100	100	100	100	100	100	100	true	100	r227	r227	false	0	0	false	0	false	0	false	0	false	0	NaN	false	false	false	false	false	false	false	false	false	false	false	false	false	false	false
204319	S900	Q08	F	26-30	true	2	2	4	100	true	100	100	100	100	100	100	100	100	true	100	r227	r227	false	0	0	false	0	false	0	false	0	false	0	NaN	false	false	false	false	false	false	false	false	false	false	false	false	false	false	false
204420	S900	Q09	F	26-30	true	2	1	4	100	true	100	100	100	100	100	100	100	100	true	100	r227	r227	false	0	0	false	0	false	0	false	0	false	0	NaN	false	false	false	false	false	false	false	false	false	false	false	false	false	false	false
204521	S500	Q07	F	31-35	true	1	1	4	100	true	100	100	100	100	100	100	100	100	true	100	r227	r227	true	4	100	true	100	true	100	true	100	true	100	2	true	true	true	true	true	true	true	true	true	true	true	true	true	true	true
204622	S900	Q09	F	26-30	true	2	2	4	100	true	100	100	100	100	100	100	100	100	true	100	r227	r227	false	0	0	false	0	false	0	false	0	false	0	NaN	false	false	false	false	false	false	false	false	false	false	false	false	false	false	false
205119	Q2	Q03	M	31-35	true	2	1	4	100	true	100	100	100	100	100	100	100	100	true	100	r227	r177	false	0	0	false	0	false	0	false	0	false	0	NaN	true	true	true	true	true	true	true	true	true	true	true	true	true	true	true
205220	S500	Q05	F	26-30	true	2	2	4	100	true	100	100	100	100	100	100	100	100	true	100	r227	r227	true	4	100	true	100	true	100	true	100	true	100	2	false	false	false	false	false	false	false	false	false	false	false	false	false	false	false
205725	Q2	Q02	F	22-25	true	2	1	4	100	true	100	100	100	100	100	100	100	100	true	100	r227	r177	false	0	0	false	0	false	0	false	0	false	0	NaN	false	false	false	false	false	false	false	false	false	false	false	false	false	false	false
205826	Q3	Q03	M	31-35	true	1	1	4	100	true	100	100	100	100	100	100	100	100	true	100	r227	r177	false	0	0	false	0	false	0	false	0	false	0	NaN	false	false	false	false	false	false	false	false	false	false	false	false	false	false	false
206222	S900	Q10	M	26-30	true	1	1	4	100	true	100	100	100	100	100	100	100	100	true	100	r227	r227	false	0	0	false	0	false	0	false	0	false	0	NaN	false	false	false	false	false	false	false	false	false	false	false	false	false	false	false
207123	S900	Q10	M	26-30	true	2	2	4	100	true	100	100	100	100	100	100	100	100	true	100	r227	r227	false	0	0	false	0	false	0	false	0	false	0	NaN	false	false	false	false	false	false	false	false	false	false	false	false	false	false	false
207426	S900	Q08	M	26-30	true	2	2	4	100	true	100	100	100	100	100	100	100	100	true	100	r227	r227	false	0	0	false	0	false	0	false	0	false	0	NaN	false	false	false	false	false	false	false	false	false	false	false	false	false	false	false
208125	S900	Q08	F	26-30	true	2	2	4	100	true	100	100	100	100	100	100	100	100	true	100	r227	r227	false	0	0	false	0	false	0	false	0	false	0	NaN	false	false	false	false	false	false	false	false	false	false	false	false	false	false	false
208226	Q3	Q03	F	22-25	true	2	2	4	100	true	100	100	100	100	100	100	100	100	true	100	r227	r177	false	0	0	false	0	false	0	false	0	false	0	NaN	false	false	false	false	false	false	false	false	false	false	false	false	false	false	false
208327	S500	Q06	M	26-30	true	2	2	4	100	true	100	100	100	100	100	100	100	100	true	100	r227	r227	false	0	0	false	0	false	0	false	0	false	0	NaN	false	false	false	false	false	false	false	false	false	false	false	false	false	false	false
209127	S900	Q07	F	31-35	true	2	2	4	100	true	100	100	100	100	100	100	100	100	true	100	r227	r227	false	0	0	false	0	false	0	false	0	false	0	NaN	false	false	false	false	false	false	false	false	false	false	false	false	false	false	false
209228	S900	Q08	F	26-30	true	2	2	4	100	true	100	100	100	100	100	100	100	100	true	100	r227	r227	true	4	100	true	100	true	100	true	100	true	100	2	false	false	false	false	false	false	false	false	false	false	false	false	false	false	false
209329	S900	Q11	F	31-35	true	2	1	4	100	true	100	100	100	100	100	100	100	100	true	100	r227	r227	false	0	0	false	0	false	0	false	0	false	0	NaN	false	false	false	false	false	false	false	false	false	false	false	false	false	false	false
209935	Q3	Q03	M	22-25	true	2	2	4	100	true	100	100	100	100	100	100	100	100	true	100	r227	r177	false	0	0	false	0	false	0	false	0	false	0	NaN	false	false	false	false	false	false	false	false	false	false	false	false	false	false	false
210011	S500	Q05	M	22-25	true	1	2	4	100	true	100	100	100	100	100	100	100	100	true	100	r227	r227	false	0	0	false	0	false	0	false	0	false	0	NaN	false	false	false	false	false	false	false	false	false	false	false	false	false	false	false
210415	S500	Q06	F	26-30	true	2	2	4	100	true	100	100	100	100	100	100	100	100	true	100	r227	r227	false	0	0	false	0	false	0	false	0	false	0	NaN	false	false	false	false	false	false	false	false	false	false	false	false	false	false	false
210617	Q1	Q02	F	31-35	true	1	2	4	100	true	100	100	100	100	100	100	100	100	true	100	r227	r177	false	0	0	false	0	false	0	false	0	false	0	NaN	false	false	false	false	false	false	false	false	false	false	false	false	false	false	false
211114	S900	Q06	F	26-30	true	1	2	4	100	true	100	100	100	100	100	100	100	100	true	100	r227	r227	false	0	0	false	0	false	0	false	0	false	0	NaN	false	false	false	false	false	false	false	false	false	false	false	false	false	false	false
211215	S500	Q04	M	26-30	true	2	2	4	100	true	100	100	100	100	100	100	100	100	true	100	r227	r227	false	0	0	false	0	false	0	false	0	false	0	NaN	false	false	false	false	false	false	false	false	false	false	false	false	false	false	false
211316	S500	Q06	F	31-35	true	2	2	4	100	true	100	100	100	100	100	100	100	100	true	100	r227	r227	false	0	0	false	0	false	0	false	0	false	0	NaN	false	false	false	false	false	false	false	false	false	false	false	false	false	false	false
211417	Q3	Q03	M	36+	true	2	2	4	100	true	100	100	100	100	100	100	100	100	true	100	r227	r177	false	0	0	false	0	false	0	false	0	false	0	NaN	false	false	false	false	false	false	false	false	false	false	false	false	false	false	false
211720	Q3	Q04	M	31-35	true	2	1	4	100	true	100	100	100	100	100	100	100	100	true	100	r227	r227	false	0	0	false	0	false	0	false	0	false	0	NaN	false	false	false	false	false	false	false	false	false	false	false	false	false	false	false
211922	S500	Q06	F	26-30	true	2	1	4	100	true	100	100	100	100	100	100	100	100	true	100	r227	r227	false	0	0	false	0	false	0	false	0	false	0	NaN	false	false	false	false	false	false	false	false	false	false	false	false	false	false	false
212015	S900	Q11	M	22-25	true	1	1	4	100	true	100	100	100	100	100	100	100	100	true	100	r227	r227	false	0	0	false	0	false	0	false	0	false	0	NaN	false	false	false	false	false	false	false	false	false	false	false	false	false	false	false
212116	S500	Q06	M	26-30	true	2	2	4	100	true	100	100	100	100	100	100	100	100	true	100	r227	r227	false	0	0	false	0	false	0	false	0	false	0	NaN	false	false	false	false	false	false	false	false	false	false	false	false	false	false	false
212217	S500	Q05	F	22-25	true	1	1	4	100	true	100	100	100	100	100	100	100	100	true	100	r227	r227	false	0	0	false	0	false	0	false	0	false	0	NaN	false	false	false	false	false	false	false	false	false	false	false	false	false	false	false
212318	Q2	Q02	F	31-35	true	2	2	4	100	true	100	100	100	100	100	100	100	100	true	100	r227	r177	false	0	0	false	0	false	0	false	0	false	0	NaN	true	true	true	true	true	true	true	true	true	true	true	true	true	true	true
212419	S500	Q05	F	26-30	true	2	2	4	100	true	100	100	100	100	100	100	100	100	true	100	r227	r227	true	4	100	true	100	true	100	true	100	true	100	1	false	false	false	false	false	false	false	false	false	false	false	false	false	false	false
212823	S900	Q10	M	22-25	true	1	1	4	100	true	100	100	100	100	100	100	100	100	true	100	r227	r227	false	0	0	false	0	false	0	false	0	false	0	NaN	true	true	true	true	true	true	true	true	true	true	true	true	true	true	true
213421	S900	Q11	F	26-30	true	1	1	4	100	true	100	100	100	100	100	100	100	100	true	100	r227	r227	false	0	0	false	0	false	0	false	0	false	0	NaN	false	false	false	false	false	false	false	false	false	false	false	false	false	false	false
214019	Q2	Q02	F	31-35	true	2	2	4	100	true	100	100	100	100	100	100	100	100	true	100	r227	r177	true	4	100	true	100	true	100	true	100	true	100	1	false	false	false	false	false	false	false	false	false	false	false	false	false	false	false
214221	Q2	Q03	F	22-25	true	1	1	4	100	true	100	100	100	100	100	100	100	100	true	100	r227	r177	false	0	0	false	0	false	0	false	0	false	0	NaN	false	false	false	false	false	false	false	false	false	false	false	false	false	false	false
214423	Q2	Q02	M	22-25	true	2	1	4	100	true	100	100	100	100	100	100	100	100	true	100	r227	r177	false	0	0	false	0	false	0	false	0	false	0	NaN	false	false	false	false	false	false	false	false	false	false	false	false	false	false	false
214524	S900	Q09	M	22-25	true	2	2	4	100	true	100	100	100	100	100	100	100	100	true	100	r227	r227	true	4	100	true	100	true	100	true	100	true	100	2	true	false	true	true	true	true	true	true	true	true	true	true	true	true	false
214625	S900	Q11	F	31-35	false	1	2	4	100	false	85.4	100	100	0	100	100	100	100	true	100	r227	r227	false	0	0	false	0	false	0	false	0	false	0	NaN	false	false	false	false	false	false	false	false	false	false	false	false	false	false	false
214726	S500	Q06	M	22-25	true	2	2	4	100	true	100	100	100	100	100	100	100	100	true	100	r227	r227	false	0	0	false	0	false	0	false	0	false	0	NaN	false	false	false	false	false	false	false	false	false	false	false	false	false	false	false
217126	Q3	Q04	M	22-25	true	2	2	4	100	true	100	100	100	100	100	100	100	100	true	100	r227	r227	false	0	0	false	0	false	0	false	0	false	0	NaN	false	false	false	false	false	false	false	false	false	false	false	false	false	false	false
217429	Q1	Q01	F	31-35	true	2	2	4	100	true	100	100	100	100	100	100	100	100	true	100	r227	r177	false	0	0	false	0	false	0	false	0	false	0	NaN	false	false	false	false	false	false	false	false	false	false	false	false	false	false	false
220721	S900	Q07	M	26-30	true	2	2	4	100	true	100	100	100	100	100	100	100	100	true	100	r227	r227	false	0	0	false	0	false	0	false	0	false	0	NaN	false	false	false	false	false	false	false	false	false	false	false	false	false	false	false
221319	Q2	Q03	F	26-30	true	1	1	4	100	true	100	100	100	100	100	100	100	100	true	100	r227	r177	true	4	100	true	100	true	100	true	100	true	100	2	true	false	true	true	true	true	true	true	true	true	false	false	true	true	true
223929	S900	Q09	M	31-35	true	1	1	4	100	true	100	100	100	100	100	100	100	100	true	100	r227	r227	false	0	0	false	0	false	0	false	0	false	0	NaN	true	false	true	true	true	true	true	true	true	true	true	true	true	true	false
224022	Q3	Q03	F	26-30	true	2	2	4	100	true	100	100	100	100	100	100	100	100	true	100	r227	r177	false	0	0	false	0	false	0	false	0	false	0	NaN	false	false	false	false	false	false	false	false	false	false	false	false	false	false	false
227432	S900	Q07	M	31-35	true	1	1	4	100	true	100	100	100	100	100	100	100	100	true	100	r227	r227	false	0	0	false	0	false	0	false	0	false	0	NaN	false	false	false	false	false	false	false	false	false	false	false	false	false	false	false
228434	S900	Q08	F	22-25	true	2	1	4	100	true	100	100	100	100	100	100	100	100	true	100	r227	r227	false	0	0	false	0	false	0	false	0	false	0	NaN	false	false	false	false	false	false	false	false	false	false	false	false	false	false	false
231928	S500	Q04	F	26-30	true	2	2	4	100	true	100	100	100	100	100	100	100	100	true	100	r227	r227	false	0	0	false	0	false	0	false	0	false	0	NaN	false	false	false	false	false	false	false	false	false	false	false	false	false	false	false
233326	S500	Q04	M	31-35	true	2	2	4	100	true	100	100	100	100	100	100	100	100	true	100	r227	r227	true	4	100	true	100	true	100	true	100	true	100	2	true	false	true	true	true	true	true	true	true	true	false	false	true	true	false
236130	S900	Q11	F	26-30	true	2	2	4	100	true	100	100	100	100	100	100	100	100	true	100	r227	r227	false	0	0	false	0	false	0	false	0	false	0	NaN	false	false	false	false	false	false	false	false	false	false	false	false	false	false	false
237334	S900	Q11	F	22-25	true	2	2	4	100	true	100	100	100	100	100	100	100	100	true	100	r227	r227	false	0	0	false	0	false	0	false	0	false	0	NaN	false	false	false	false	false	false	false	false	false	false	false	false	false	false	false
239944	Q3	Q03	F	31-35	true	2	2	4	100	true	100	100	100	100	100	100	100	100	true	100	r227	r177	false	0	0	false	0	false	0	false	0	false	0	NaN	false	false	false	false	false	false	false	false	false	false	false	false	false	false	false
245333	Q3	Q03	F	31-35	true	1	1	4	100	true	100	100	100	100	100	100	100	100	true	100	r227	r177	false	0	0	false	0	false	0	false	0	false	0	NaN	false	false	false	false	false	false	false	false	false	false	false	false	false	false	false
246133	Q3	Q03	F	26-30	true	2	2	4	100	true	100	100	100	100	100	100	100	100	true	100	r227	r177	true	4	100	true	100	true	100	true	100	true	100	1	false	false	false	false	false	false	false	false	false	false	false	false	false	false	false
248339	S900	Q09	M	26-30	true	1	1	4	100	true	100	100	100	100	100	100	100	100	true	100	r227	r227	false	0	0	false	0	false	0	false	0	false	0	NaN	true	false	true	true	true	true	true	true	true	true	true	true	true	true	false
250427	Q1	Q01	F	31-35	true	2	1	4	100	true	100	100	100	100	100	100	100	100	true	100	r227	r177	false	0	0	false	0	false	0	false	0	false	0	NaN	true	false	true	true	true	true	true	true	true	true	true	true	false	false	true
250932	S500	Q05	F	31-35	true	2	2	4	100	true	100	100	100	100	100	100	100	100	true	100	r227	r227	false	0	0	false	0	false	0	false	0	false	0	NaN	false	false	false	false	false	false	false	false	false	false	false	false	false	false	false
251833	Q3	Q03	M	31-35	true	2	2	4	100	true	100	100	100	100	100	100	100	100	true	100	r227	r177 r227	true	4	100	true	100	true	100	true	100	true	100	1	false	false	false	false	false	false	false	false	false	false	false	false	false	false	false
255639	Q1	Q01	F	26-30	true	1	1	4	100	true	100	100	100	100	100	100	100	100	true	100	r227	r177	false	0	0	false	0	false	0	false	0	false	0	NaN	true	true	true	true	true	true	true	true	true	true	true	true	true	true	true
256540	S500	Q05	F	22-25	true	2	2	4	100	true	100	100	100	100	100	100	100	100	true	100	r227	r227	false	0	0	false	0	false	0	false	0	false	0	NaN	false	false	false	false	false	false	false	false	false	false	false	false	false	false	false
257542	S900	Q11	F	26-30	true	1	2	4	100	true	100	100	100	100	100	100	100	100	true	100	r227	r227	false	0	0	false	0	false	0	false	0	false	0	NaN	false	false	false	false	false	false	false	false	false	false	false	false	false	false	false
257845	S900	Q09	M	26-30	true	2	2	4	100	true	100	100	100	100	100	100	100	100	true	100	r227	r227	true	4	100	true	100	true	100	true	100	true	100	2	true	true	true	true	true	true	true	true	true	true	true	true	true	true	true
263436	S900	Q10	F	31-35	true	1	2	4	100	true	100	100	100	100	100	100	100	100	true	100	r227	r227	true	4	100	true	100	true	100	true	100	true	100	2	false	false	false	false	false	false	false	false	false	false	false	false	false	false	false
268749	S900	Q10	M	26-30	true	1	1	4	100	true	100	100	100	100	100	100	100	100	true	100	r227	r227	false	0	0	false	0	false	0	false	0	false	0	NaN	false	false	false	false	false	false	false	false	false	false	false	false	false	false	false
268850	S500	Q05	F	22-25	true	1	2	4	100	true	100	100	100	100	100	100	100	100	true	100	r227	r227	false	0	0	false	0	false	0	false	0	false	0	NaN	false	false	false	false	false	false	false	false	false	false	false	false	false	false	false
270332	S900	Q07	M	31-35	true	2	1	4	100	true	100	100	100	100	100	100	100	100	true	100	r227	r227	false	0	0	false	0	false	0	false	0	false	0	NaN	false	false	false	false	false	false	false	false	false	false	false	false	false	false	false
275645	S900	Q10	M	22-25	true	2	2	4	100	true	100	100	100	100	100	100	100	100	true	100	r227	r227	false	0	0	false	0	false	0	false	0	false	0	NaN	false	false	false	false	false	false	false	false	false	false	false	false	false	false	false
280739	Q3	Q04	F	31-35	true	2	2	4	100	true	100	100	100	100	100	100	100	100	true	100	r227	r227	false	0	0	false	0	false	0	false	0	false	0	NaN	false	false	false	false	false	false	false	false	false	false	false	false	false	false	false
280941	S900	Q11	F	26-30	false	1	2	4	100	false	85.4	100	100	0	100	100	100	100	true	100	r227	r227	false	0	0	false	0	false	0	false	0	false	0	NaN	false	false	false	false	false	false	false	false	false	false	false	false	false	false	false
283543	S900	Q09	M	22-25	true	2	2	4	100	true	100	100	100	100	100	100	100	100	true	100	r227	r227	true	4	100	true	100	true	100	true	100	true	100	2	true	true	true	true	true	true	true	true	true	true	true	true	true	true	true
284646	Q3	Q03	M	26-30	false	1	1	4	93.9	true	100	100	100	100	100	100	100	100	true	100	r227	r177	false	0	0	false	0	false	0	false	0	false	0	NaN	false	false	false	false	false	false	false	false	false	false	false	false	false	false	false
285345	S500	Q07	F	31-35	true	1	1	4	100	true	100	100	100	100	100	100	100	100	true	100	r227	r227	false	0	0	false	0	false	0	false	0	false	0	NaN	false	false	false	false	false	false	false	false	false	false	false	false	false	false	false
285446	S500	Q06	M	31-35	true	1	2	4	100	true	100	100	100	100	100	100	100	100	true	100	r227	r227	false	0	0	false	0	false	0	false	0	false	0	NaN	false	false	false	false	false	false	false	false	false	false	false	false	false	false	false
286650	S900	Q09	M	26-30	true	2	2	4	100	true	100	100	100	100	100	100	100	100	true	100	r227	r227	false	0	0	false	0	false	0	false	0	false	0	NaN	false	false	false	false	false	false	false	false	false	false	false	false	false	false	false
287248	MEG2	Q08	F	26-30	true	1	2	4	100	true	100	100	100	100	100	100	100	100	true	100	r227	r227	false	0	0	false	0	false	0	false	0	false	0	NaN	true	true	true	true	true	true	true	true	true	true	true	true	true	true	true
289555	S500	Q06	F	31-35	false	2	2	4	100	false	88	100	100	100	100	100	0	100	true	100	r227	r227	false	0	0	false	0	false	0	false	0	false	0	NaN	false	false	false	false	false	false	false	false	false	false	false	false	false	false	false
290136	S500	Q06	F	26-30	true	2	1	4	100	true	100	100	100	100	100	100	100	100	true	100	r227	r227	false	0	0	false	0	false	0	false	0	false	0	NaN	false	false	false	false	false	false	false	false	false	false	false	false	false	false	false
293748	Q2	Q02	F	31-35	true	2	2	4	100	true	100	100	100	100	100	100	100	100	true	100	r227	r177	false	0	0	false	0	false	0	false	0	false	0	NaN	true	true	true	true	true	true	true	true	true	true	true	true	true	true	true
295146	S900	Q07	F	26-30	true	2	2	4	100	true	100	100	100	100	100	100	100	100	true	100	r227	r227	false	0	0	false	0	false	0	false	0	false	0	NaN	false	false	false	false	false	false	false	false	false	false	false	false	false	false	false
297655	S900	Q08	F	31-35	true	1	1	4	100	true	100	100	100	100	100	100	100	100	true	100	r227	r227	false	0	0	false	0	false	0	false	0	false	0	NaN	false	false	false	false	false	false	false	false	false	false	false	false	false	false	false
298051	Q2	Q02	F	31-35	true	2	1	4	100	true	100	100	100	100	100	100	100	100	true	100	r227	r177	false	0	0	false	0	false	0	false	0	false	0	NaN	false	false	false	false	false	false	false	false	false	false	false	false	false	false	false
298455	S500	Q06	M	22-25	true	2	2	4	100	true	100	100	100	100	100	100	100	100	true	100	r227	r227	false	0	0	false	0	false	0	false	0	false	0	NaN	false	false	false	false	false	false	false	false	false	false	false	false	false	false	false
299154	S900	Q11	M	22-25	true	2	2	4	100	true	100	100	100	100	100	100	100	100	true	100	r227	r227	false	0	0	false	0	false	0	false	0	false	0	NaN	false	false	false	false	false	false	false	false	false	false	false	false	false	false	false
300618	S900	Q04	M	22-25	true	2	1	4	100	true	100	100	100	100	100	100	100	100	true	100	r227	r227	false	0	0	false	0	false	0	false	0	false	0	NaN	false	false	false	false	false	false	false	false	false	false	false	false	false	false	false
303119	S500	Q05	F	26-30	true	1	2	4	100	true	100	100	100	100	100	100	100	100	true	100	r227	r227	false	0	0	false	0	false	0	false	0	false	0	NaN	false	false	false	false	false	false	false	false	false	false	false	false	false	false	false
303624	S500	Q04	M	31-35	true	1	1	4	100	true	100	100	100	100	100	100	100	100	true	100	r227	r227	false	0	0	false	0	false	0	false	0	false	0	NaN	false	false	false	false	false	false	false	false	false	false	false	false	false	false	false
304020	Q1	Q02	M	31-35	true	2	2	4	100	true	100	100	100	100	100	100	100	100	true	100	r227	r177	false	0	0	false	0	false	0	false	0	false	0	NaN	false	false	false	false	false	false	false	false	false	false	false	false	false	false	false
304727	S900	Q09	F	31-35	true	2	2	4	100	true	100	100	100	100	100	100	100	100	true	100	r227	r227	false	0	0	false	0	false	0	false	0	false	0	NaN	false	false	false	false	false	false	false	false	false	false	false	false	false	false	false
305830	S900	Q10	F	22-25	true	2	2	4	100	true	100	100	100	100	100	100	100	100	true	100	r227	r227	false	0	0	false	0	false	0	false	0	false	0	NaN	false	false	false	false	false	false	false	false	false	false	false	false	false	false	false
307127	Q1	Q02	F	31-35	true	2	2	4	100	true	100	100	100	100	100	100	100	100	true	100	r227	r177	false	0	0	false	0	false	0	false	0	false	0	NaN	false	false	false	false	false	false	false	false	false	false	false	false	false	false	false
308129	S900	Q11	M	22-25	true	1	1	4	100	true	100	100	100	100	100	100	100	100	true	100	r227	r227	false	0	0	false	0	false	0	false	0	false	0	NaN	false	false	false	false	false	false	false	false	false	false	false	false	false	false	false
308331	S500	Q04	M	26-30	true	1	1	4	100	true	100	100	100	100	100	100	100	100	true	100	r227	r227	false	0	0	false	0	false	0	false	0	false	0	NaN	false	false	false	false	false	false	false	false	false	false	false	false	false	false	false
309636	S900	Q09	F	26-30	true	1	1	4	100	true	100	100	100	100	100	100	100	100	true	100	r227	r227	false	0	0	false	0	false	0	false	0	false	0	NaN	false	false	false	false	false	false	false	false	false	false	false	false	false	false	false
310621	S500	Q06	F	31-35	true	2	2	4	100	true	100	100	100	100	100	100	100	100	true	100	r227	r227	false	0	0	false	0	false	0	false	0	false	0	NaN	false	false	false	false	false	false	false	false	false	false	false	false	false	false	false
311320	S900	Q09	M	26-30	true	2	1	4	100	true	100	100	100	100	100	100	100	100	true	100	r227	r227	false	0	0	false	0	false	0	false	0	false	0	NaN	false	false	false	false	false	false	false	false	false	false	false	false	false	false	false
316633	S500	Q05	F	26-30	true	1	2	4	100	true	100	100	100	100	100	100	100	100	true	100	r227	r227	false	0	0	false	0	false	0	false	0	false	0	NaN	false	false	false	false	false	false	false	false	false	false	false	false	false	false	false
316835	S900	Q10	F	26-30	true	1	1	4	100	true	100	100	100	100	100	100	100	100	true	100	r227	r227	false	0	0	false	0	false	0	false	0	false	0	NaN	false	false	false	false	false	false	false	false	false	false	false	false	false	false	false
317332	S900	Q07	M	26-30	false	1	1	4	98.8	true	100	100	100	100	100	100	100	100	true	100	r227	r227	false	0	0	false	0	false	0	false	0	false	0	NaN	false	false	false	false	false	false	false	false	false	false	false	false	false	false	false
318637	S900	Q09	M	26-30	true	2	2	4	100	true	100	100	100	100	100	100	100	100	true	100	r227	r227	true	4	100	true	100	true	100	true	100	true	100	2	false	false	false	false	false	false	false	false	false	false	false	false	false	false	false
320826	S900	Q10	F	31-35	true	1	1	4	100	true	100	100	100	100	100	100	100	100	true	100	r227	r227	true	4	100	true	100	true	100	true	100	true	100	2	false	false	false	false	false	false	false	false	false	false	false	false	false	false	false
321323	S900	Q11	F	31-35	true	1	2	4	100	true	100	100	100	100	100	100	100	100	true	100	r227	r227	false	0	0	false	0	false	0	false	0	false	0	NaN	false	false	false	false	false	false	false	false	false	false	false	false	false	false	false
322224	S900	Q08	F	31-35	true	2	1	4	100	true	100	100	100	100	100	100	100	100	true	100	r227	r227	false	0	0	false	0	false	0	false	0	false	0	NaN	false	false	false	false	false	false	false	false	false	false	false	false	false	false	false
330324	S900	Q09	M	26-30	true	2	2	4	100	true	100	100	100	100	100	100	100	100	true	100	r227	r227	true	4	100	true	100	true	100	true	100	true	100	2	false	false	false	false	false	false	false	false	false	false	false	false	false	false	false
333330	S900	Q10	F	31-35	true	1	1	4	100	true	100	100	100	100	100	100	100	100	true	100	r227	r227	false	0	0	false	0	false	0	false	0	false	0	NaN	false	false	false	false	false	false	false	false	false	false	false	false	false	false	false
334635	S500	Q05	F	22-25	true	1	1	4	100	true	100	100	100	100	100	100	100	100	true	100	r227	r227	false	0	0	false	0	false	0	false	0	false	0	NaN	false	false	false	false	false	false	false	false	false	false	false	false	false	false	false
336841	S900	Q08	M	26-30	true	1	1	4	100	true	100	100	100	100	100	100	100	100	true	100	r227	r227	false	0	0	false	0	false	0	false	0	false	0	NaN	false	false	false	false	false	false	false	false	false	false	false	false	false	false	false
339847	S500	Q04	F	26-30	true	2	1	4	100	true	100	100	100	100	100	100	100	100	true	100	r227	r227	false	0	0	false	0	false	0	false	0	false	0	NaN	false	false	false	false	false	false	false	false	false	false	false	false	false	false	false
341834	S900	Q07	M	26-30	true	2	2	4	100	true	100	100	100	100	100	100	100	100	true	100	r227	r227	false	0	0	false	0	false	0	false	0	false	0	NaN	false	false	false	false	false	false	false	false	false	false	false	false	false	false	false
346137	S900	Q08	M	26-30	true	2	2	4	100	true	100	100	100	100	100	100	100	100	true	100	r227	r227	true	4	100	true	100	true	100	true	100	true	100	2	false	false	false	false	false	false	false	false	false	false	false	false	false	false	false
346945	S900	Q07	F	22-25	true	2	2	4	100	true	100	100	100	100	100	100	100	100	true	100	r227	r227	false	0	0	false	0	false	0	false	0	false	0	NaN	false	false	false	false	false	false	false	false	false	false	false	false	false	false	false
352132	S500	Q05	M	26-30	true	2	2	4	100	true	100	100	100	100	100	100	100	100	true	100	r227	r227	false	0	0	false	0	false	0	false	0	false	0	NaN	true	false	true	true	true	true	true	true	true	true	false	false	false	false	false
353740	S900	Q10	M	22-25	true	2	2	4	100	true	100	100	100	100	100	100	100	100	true	100	r227	r227	false	0	0	false	0	false	0	false	0	false	0	NaN	true	true	true	true	true	true	true	true	true	true	true	true	true	true	true
358144	S900	Q10	F	26-30	true	2	1	4	100	true	100	100	100	100	100	100	100	100	true	100	r227	r227	false	0	0	false	0	false	0	false	0	false	0	NaN	true	true	true	true	true	true	true	true	true	true	true	true	true	true	true
361234	S900	Q12	F	31-35	true	2	2	4	100	true	100	100	100	100	100	100	100	100	true	100	r227	r227	false	0	0	false	0	false	0	false	0	false	0	NaN	false	false	false	false	false	false	false	false	false	false	false	false	false	false	false
361941	Q3	Q03	M	26-30	true	1	1	4	100	true	100	100	100	100	100	100	100	100	true	100	r227	r227	false	0	0	false	0	false	0	false	0	false	0	NaN	false	false	false	false	false	false	false	false	false	false	false	false	false	false	false
365343	S500	Q06	F	26-30	true	2	2	4	100	true	100	100	100	100	100	100	100	100	true	100	r227	r227	true	4	100	true	100	true	100	true	100	true	100	1	false	false	false	false	false	false	false	false	false	false	false	false	false	false	false
366042	S500	Q04	F	26-30	true	2	2	4	100	true	100	100	100	100	100	100	100	100	true	100	r227	r227	false	0	0	false	0	false	0	false	0	false	0	NaN	false	false	false	false	false	false	false	false	false	false	false	false	false	false	false
366446	Q3	Q03	M	22-25	true	1	2	4	100	true	100	100	100	100	100	100	100	100	true	100	r227	r177	false	0	0	false	0	false	0	false	0	false	0	NaN	false	false	false	false	false	false	false	false	false	false	false	false	false	false	false
371843	Q3	Q03	F	31-35	true	2	1	4	100	true	100	100	100	100	100	100	100	100	true	100	r227	r177	false	0	0	false	0	false	0	false	0	false	0	NaN	false	false	false	false	false	false	false	false	false	false	false	false	false	false	false
377451	S500	Q05	F	26-30	true	1	1	4	100	true	100	100	100	100	100	100	100	100	true	100	r227	r227	false	0	0	false	0	false	0	false	0	false	0	NaN	false	false	false	false	false	false	false	false	false	false	false	false	false	false	false
379657	S900	Q10	F	26-30	true	2	1	4	100	true	100	100	100	100	100	100	100	100	true	100	r227	r227	false	0	0	false	0	false	0	false	0	false	0	NaN	false	false	false	false	false	false	false	false	false	false	false	false	false	false	false
380036	S500	Q05	M	26-30	true	2	2	4	100	true	100	100	100	100	100	100	100	100	true	100	r227	r227	true	4	100	true	100	true	100	true	100	true	100	2	false	false	false	false	false	false	false	false	false	false	false	false	false	false	false
381038	S900	Q08	F	26-30	true	1	1	4	100	true	100	100	100	100	100	100	100	100	true	100	r227	r227	true	4	100	true	100	true	100	true	100	true	100	2	false	false	false	false	false	false	false	false	false	false	false	false	false	false	false
381543	S900	Q09	F	22-25	true	1	2	4	100	true	100	100	100	100	100	100	100	100	true	100	r227	r227	false	0	0	false	0	false	0	false	0	false	0	NaN	false	false	false	false	false	false	false	false	false	false	false	false	false	false	false
385450	S500	Q05	M	26-30	true	2	2	4	100	true	100	100	100	100	100	100	100	100	true	100	r227	r227	false	0	0	false	0	false	0	false	0	false	0	NaN	false	false	false	false	false	false	false	false	false	false	false	false	false	false	false
386250	S500	Q04	M	22-25	true	2	2	4	100	true	100	100	100	100	100	100	100	100	true	100	r227	r227	false	0	0	false	0	false	0	false	0	false	0	NaN	false	false	false	false	false	false	false	false	false	false	false	false	false	false	false
387959	S900	Q10	M	26-30	true	1	2	4	100	true	100	100	100	100	100	100	100	100	true	100	r227	r227	false	0	0	false	0	false	0	false	0	false	0	NaN	false	false	false	false	false	false	false	false	false	false	false	false	false	false	false
389357	S900	Q07	F	26-30	true	2	2	4	100	true	100	100	100	100	100	100	100	100	true	100	r227	r227	true	4	100	true	100	true	100	true	100	true	100	2	false	false	false	false	false	false	false	false	false	false	false	false	false	false	false
390645	Q3	Q03	F	26-30	true	2	1	4	100	true	100	100	100	100	100	100	100	100	true	100	r227	r177	false	0	0	false	0	false	0	false	0	false	0	NaN	false	false	false	false	false	false	false	false	false	false	false	false	false	false	false
391748	S900	Q11	F	31-35	true	2	2	4	100	true	100	100	100	100	100	100	100	100	true	100	r227	r227	false	0	0	false	0	false	0	false	0	false	0	NaN	false	false	false	false	false	false	false	false	false	false	false	false	false	false	false
393247	S900	Q08	F	31-35	true	2	1	4	100	true	100	100	100	100	100	100	100	100	true	100	r227	r227	true	4	100	true	100	true	100	true	100	true	100	2	false	false	false	false	false	false	false	false	false	false	false	false	false	false	false
393550	S900	Q08	M	26-30	true	1	1	4	100	true	100	100	100	100	100	100	100	100	true	100	r227	r227	false	0	0	false	0	false	0	false	0	false	0	NaN	false	false	false	false	false	false	false	false	false	false	false	false	false	false	false
395251	S900	Q11	F	26-30	true	2	2	4	100	true	100	100	100	100	100	100	100	100	true	100	r227	r227	false	0	0	false	0	false	0	false	0	false	0	NaN	false	false	false	false	false	false	false	false	false	false	false	false	false	false	false
395756	S900	Q11	F	31-35	true	1	2	4	100	true	100	100	100	100	100	100	100	100	true	100	r227	r227	true	4	100	true	100	true	100	true	100	true	100	2	false	false	false	false	false	false	false	false	false	false	false	false	false	false	false
395958	S500	Q05	M	26-30	true	1	2	4	100	true	100	100	100	100	100	100	100	100	true	100	r227	r227	false	0	0	false	0	false	0	false	0	false	0	NaN	false	false	false	false	false	false	false	false	false	false	false	false	false	false	false
397154	S500	Q05	F	26-30	true	1	1	4	100	true	100	100	100	100	100	100	100	100	true	100	r227	r227	false	0	0	false	0	false	0	false	0	false	0	NaN	false	false	false	false	false	false	false	false	false	false	false	false	false	false	false
397760	Q2	Q02	M	31-35	true	2	2	4	100	true	100	100	100	100	100	100	100	100	true	100	r227	r177	true	4	100	true	100	true	100	true	100	true	100	2	false	false	false	false	false	false	false	false	false	false	false	false	false	false	false
397861	S500	Q06	M	31-35	true	2	1	4	100	true	100	100	100	100	100	100	100	100	true	100	r227	r227	false	0	0	false	0	false	0	false	0	false	0	NaN	false	false	false	false	false	false	false	false	false	false	false	false	false	false	false
406836	S900	Q10	F	31-35	true	2	2	4	100	true	100	100	100	100	100	100	100	100	true	100	r227	r227	true	4	100	true	100	true	100	true	100	true	100	2	true	true	true	true	true	true	true	true	true	true	true	true	true	true	true
412528	S500	Q04	F	31-35	true	1	2	4	100	true	100	100	100	100	100	100	100	100	true	100	r227	r227	true	4	100	true	100	true	100	true	100	true	100	1	false	false	false	false	false	false	false	false	false	false	false	false	false	false	false
414229	Q2	Q03	M	31-35	true	2	2	4	100	true	100	100	100	100	100	100	100	100	true	100	r227	r177	false	0	0	false	0	false	0	false	0	false	0	NaN	false	false	false	false	false	false	false	false	false	false	false	false	false	false	false
415837	S500	Q06	F	22-25	true	1	1	4	100	true	100	100	100	100	100	100	100	100	true	100	r227	r227	false	0	0	false	0	false	0	false	0	false	0	NaN	false	false	false	false	false	false	false	false	false	false	false	false	false	false	false
422632	S500	Q04	F	22-25	true	2	2	4	100	true	100	100	100	100	100	100	100	100	true	100	r227	r227	false	0	0	false	0	false	0	false	0	false	0	NaN	false	false	false	false	false	false	false	false	false	false	false	false	false	false	false
424939	S900	Q10	M	26-30	true	1	2	4	100	true	100	100	100	100	100	100	100	100	true	100	r227	r227	false	0	0	false	0	false	0	false	0	false	0	NaN	false	false	false	false	false	false	false	false	false	false	false	false	false	false	false
429040	S900	Q02	F	31-35	true	1	1	4	100	true	100	100	100	100	100	100	100	100	true	100	r227	r177	true	4	100	true	100	true	100	true	100	true	100	2	false	false	false	false	false	false	false	false	false	false	false	false	false	false	false
432332	S900	Q10	F	31-35	true	1	1	4	100	true	100	100	100	100	100	100	100	100	true	100	r227	r227	false	0	0	false	0	false	0	false	0	false	0	NaN	false	false	false	false	false	false	false	false	false	false	false	false	false	false	false
433839	S500	Q04	M	26-30	true	1	1	4	100	true	100	100	100	100	100	100	100	100	true	100	r227	r227	false	0	0	false	0	false	0	false	0	false	0	NaN	true	false	true	true	true	true	true	true	true	true	true	true	true	true	false
436239	S500	Q05	F	26-30	true	2	2	4	100	true	100	100	100	100	100	100	100	100	true	100	r227	r227	false	0	0	false	0	false	0	false	0	false	0	NaN	false	false	false	false	false	false	false	false	false	false	false	false	false	false	false
436845	S500	Q04	F	26-30	true	2	2	4	100	true	100	100	100	100	100	100	100	100	true	100	r227	r227	true	4	100	true	100	true	100	true	100	true	100	2	false	false	false	false	false	false	false	false	false	false	false	false	false	false	false
441939	S500	Q07	F	26-30	true	2	2	4	100	true	100	100	100	100	100	100	100	100	true	100	r227	r227	false	0	0	false	0	false	0	false	0	false	0	NaN	false	false	false	false	false	false	false	false	false	false	false	false	false	false	false
445543	S500	Q05	M	26-30	true	1	1	4	100	true	100	100	100	100	100	100	100	100	true	100	r227	r227	false	0	0	false	0	false	0	false	0	false	0	NaN	false	false	false	false	false	false	false	false	false	false	false	false	false	false	false
448347	Q2	Q02	M	26-30	true	2	2	4	100	true	100	100	100	100	100	100	100	100	true	100	r227	r177	false	0	0	false	0	false	0	false	0	false	0	NaN	false	false	false	false	false	false	false	false	false	false	false	false	false	false	false
449753	S900	Q10	M	22-25	true	1	1	4	100	true	100	100	100	100	100	100	100	100	true	100	r227	r227	false	0	0	false	0	false	0	false	0	false	0	NaN	false	false	false	false	false	false	false	false	false	false	false	false	false	false	false
453441	S900	Q07	M	31-35	true	1	1	4	100	true	100	100	100	100	100	100	100	100	true	100	r227	r227	false	0	0	false	0	false	0	false	0	false	0	NaN	false	false	false	false	false	false	false	false	false	false	false	false	false	false	false
456346	S900	Q10	F	22-25	true	1	1	4	100	true	100	100	100	100	100	100	100	100	true	100	r227	r227	false	0	0	false	0	false	0	false	0	false	0	NaN	false	false	false	false	false	false	false	false	false	false	false	false	false	false	false
459453	S900	Q09	F	26-30	true	2	2	4	100	true	100	100	100	100	100	100	100	100	true	100	r227	r227	false	0	0	false	0	false	0	false	0	false	0	NaN	false	false	false	false	false	false	false	false	false	false	false	false	false	false	false
465852	S500	Q05	F	26-30	true	1	1	4	100	true	100	100	100	100	100	100	100	100	true	100	r227	r227	false	0	0	false	0	false	0	false	0	false	0	NaN	false	false	false	false	false	false	false	false	false	false	false	false	false	false	false
467351	S900	Q03	M	31-35	true	2	2	4	100	true	100	100	100	100	100	100	100	100	true	100	r227	r227	true	4	100	true	100	true	100	true	100	true	100	2	false	false	false	false	false	false	false	false	false	false	false	false	false	false	false
479762	S500	Q04	M	22-25	true	2	2	4	100	true	100	100	100	100	100	100	100	100	true	100	r227	r227	false	0	0	false	0	false	0	false	0	false	0	NaN	false	false	false	false	false	false	false	false	false	false	false	false	false	false	false
480141	S500	Q04	F	22-25	true	2	2	4	100	true	100	100	100	100	100	100	100	100	true	100	r227	r227	false	0	0	false	0	false	0	false	0	false	0	NaN	false	false	false	false	false	false	false	false	false	false	false	false	false	false	false
481951	S900	Q10	F	22-25	true	1	1	4	100	true	100	100	100	100	100	100	100	100	true	100	r227	r227	false	0	0	false	0	false	0	false	0	false	0	NaN	false	false	false	false	false	false	false	false	false	false	false	false	false	false	false
485757	Q2	Q03	F	31-35	true	2	1	4	100	true	100	100	100	100	100	100	100	100	true	100	r227	r177	false	0	0	false	0	false	0	false	0	false	0	NaN	false	false	false	false	false	false	false	false	false	false	false	false	false	false	false
486759	S500	Q05	M	31-35	true	2	2	4	100	true	100	100	100	100	100	100	100	100	true	100	r227	r227	false	0	0	false	0	false	0	false	0	false	0	NaN	false	false	false	false	false	false	false	false	false	false	false	false	false	false	false
495255	S900	Q10	M	31-35	true	2	2	4	100	true	100	100	100	100	100	100	100	100	true	100	r227	r227	false	0	0	false	0	false	0	false	0	false	0	NaN	false	false	false	false	false	false	false	false	false	false	false	false	false	false	false
497865	Q3	Q04	M	26-30	true	2	2	4	100	true	100	100	100	100	100	100	100	100	true	100	r227	r227	false	0	0	false	0	false	0	false	0	false	0	NaN	false	false	false	false	false	false	false	false	false	false	false	false	false	false	false
499566	Q1	Q01	F	26-30	true	2	2	4	100	true	100	100	100	100	100	100	100	100	true	100	r227	r177	false	0	0	false	0	false	0	false	0	false	0	NaN	false	false	false	false	false	false	false	false	false	false	false	false	false	false	false
500222	S500	Q05	F	26-30	true	2	2	4	100	true	100	100	100	100	100	100	100	100	true	100	r227	r227	false	0	0	false	0	false	0	false	0	false	0	NaN	true	false	true	true	true	true	true	true	false	false	true	true	false	false	true
506234	S900	Q11	M	26-30	true	1	1	4	100	true	100	100	100	100	100	100	100	100	true	100	r227	r227	false	0	0	false	0	false	0	false	0	false	0	NaN	false	false	false	false	false	false	false	false	false	false	false	false	false	false	false
510326	S500	Q05	F	26-30	true	2	2	4	100	true	100	100	100	100	100	100	100	100	true	100	r227	r227	false	0	0	false	0	false	0	false	0	false	0	NaN	false	false	false	false	false	false	false	false	false	false	false	false	false	false	false
512835	MEG2	Q07	M	31-35	true	1	1	4	100	true	100	100	100	100	100	100	100	100	true	100	r227	r227	false	0	0	false	0	false	0	false	0	false	0	NaN	true	false	true	true	true	true	true	true	true	true	true	true	true	true	false
513736	S900	Q07	F	22-25	true	1	2	4	100	true	100	100	100	100	100	100	100	100	true	100	r227	r227	false	0	0	false	0	false	0	false	0	false	0	NaN	false	false	false	false	false	false	false	false	false	false	false	false	false	false	false
517239	S900	Q11	M	22-25	true	2	1	4	100	true	100	100	100	100	100	100	100	100	true	100	r227	r227	false	0	0	false	0	false	0	false	0	false	0	NaN	false	false	false	false	false	false	false	false	false	false	false	false	false	false	false
519950	S500	Q04	F	31-35	true	2	2	4	100	true	100	100	100	100	100	100	100	100	true	100	r227	r227	false	0	0	false	0	false	0	false	0	false	0	NaN	false	false	false	false	false	false	false	false	false	false	false	false	false	false	false
520228	S900	Q10	M	22-25	true	2	2	4	100	true	100	100	100	100	100	100	100	100	true	100	r227	r227	false	0	0	false	0	false	0	false	0	false	0	NaN	false	false	false	false	false	false	false	false	false	false	false	false	false	false	false
522434	S500	Q05	F	26-30	true	1	1	4	100	true	100	100	100	100	100	100	100	100	true	100	r227	r227	false	0	0	false	0	false	0	false	0	false	0	NaN	false	false	false	false	false	false	false	false	false	false	false	false	false	false	false
523032	S900	Q09	M	31-35	true	1	1	4	100	true	100	100	100	100	100	100	100	100	true	100	r227	r227	false	0	0	false	0	false	0	false	0	false	0	NaN	false	false	false	false	false	false	false	false	false	false	false	false	false	false	false
524135	S900	Q10	M	22-25	true	1	2	4	100	true	100	100	100	100	100	100	100	100	true	100	r227	r227	false	0	0	false	0	false	0	false	0	false	0	NaN	false	false	false	false	false	false	false	false	false	false	false	false	false	false	false
525541	S900	Q10	F	26-30	true	1	1	4	100	true	100	100	100	100	100	100	100	100	true	100	r227	r227	true	4	100	true	100	true	100	true	100	true	100	2	false	false	false	false	false	false	false	false	false	false	false	false	false	false	false
529549	S900	Q07	F	26-30	true	2	2	4	100	true	100	100	100	100	100	100	100	100	true	100	r227	r227	false	0	0	false	0	false	0	false	0	false	0	NaN	false	false	false	false	false	false	false	false	false	false	false	false	false	false	false
529953	S900	Q10	M	26-30	true	2	2	4	100	true	100	100	100	100	100	100	100	100	true	100	r227	r227	false	0	0	false	0	false	0	false	0	false	0	NaN	false	false	false	false	false	false	false	false	false	false	false	false	false	false	false
530635	Q1	Q02	M	26-30	true	2	2	4	100	true	100	100	100	100	100	100	100	100	true	100	r227	r177	false	0	0	false	0	false	0	false	0	false	0	NaN	false	false	false	false	false	false	false	false	false	false	false	false	false	false	false
531536	S500	Q05	M	31-35	true	2	1	4	100	true	100	100	100	100	100	100	100	100	true	100	r227	r227	false	0	0	false	0	false	0	false	0	false	0	NaN	false	false	false	false	false	false	false	false	false	false	false	false	false	false	false
536647	S900	Q08	F	31-35	true	1	2	4	100	true	100	100	100	100	100	100	100	100	true	100	r227	r227	false	2	50	false	66.7	false	50.3	true	100	false	0	2	false	false	false	false	false	false	false	false	false	false	false	false	false	false	false
540436	S500	Q06	M	31-35	true	1	1	4	100	true	100	100	100	100	100	100	100	100	true	100	r227	r227	false	0	0	false	0	false	0	false	0	false	0	NaN	false	false	false	false	false	false	false	false	false	false	false	false	false	false	false
541943	Q3	Q03	F	26-30	true	2	2	4	100	true	100	100	100	100	100	100	100	100	true	100	r227	r177	true	4	100	true	100	true	100	true	100	true	100	2	false	false	false	false	false	false	false	false	false	false	false	false	false	false	false
545345	Q3	Q04	M	31-35	true	2	2	4	100	true	100	100	100	100	100	100	100	100	true	100	r227	r227	false	0	0	false	0	false	0	false	0	false	0	NaN	false	false	false	false	false	false	false	false	false	false	false	false	false	false	false
547046	Q3	Q04	F	26-30	false	2	2	4	100	false	99.8	100	98.4	100	100	100	100	100	true	100	r227	r227	true	4	100	true	100	true	100	true	100	true	100	1	false	false	false	false	false	false	false	false	false	false	false	false	false	false	false
548250	S900	Q08	M	22-25	true	2	1	4	100	true	100	100	100	100	100	100	100	100	true	100	r227	r227	false	0	0	false	0	false	0	false	0	false	0	NaN	false	false	false	false	false	false	false	false	false	false	false	false	false	false	false
553344	S900	Q11	F	31-35	true	2	1	4	100	true	100	100	100	100	100	100	100	100	true	100	r227	r227	false	0	0	false	0	false	0	false	0	false	0	NaN	false	false	false	false	false	false	false	false	false	false	false	false	false	false	false
555348	S900	Q09	F	31-35	true	1	2	4	100	true	100	100	100	100	100	100	100	100	true	100	r227	r227	false	0	0	false	0	false	0	false	0	false	0	NaN	true	false	true	true	true	true	true	true	true	true	true	true	true	true	false
555651	S900	Q11	F	31-35	true	2	1	4	100	true	100	100	100	100	100	100	100	100	true	100	r227	r227	false	0	0	false	0	false	0	false	0	false	0	NaN	false	false	false	false	false	false	false	false	false	false	false	false	false	false	false
557857	S900	Q09	M	22-25	true	2	2	4	100	true	100	100	100	100	100	100	100	100	true	100	r227	r227	false	0	0	false	0	false	0	false	0	false	0	NaN	false	false	false	false	false	false	false	false	false	false	false	false	false	false	false
559053	Q1	Q02	F	31-35	true	2	2	4	100	true	100	100	100	100	100	100	100	100	true	100	r227	r177	false	0	0	false	0	false	0	false	0	false	0	NaN	true	true	true	true	true	true	true	true	true	true	true	true	true	true	true
561242	Q3	Q03	F	22-25	true	2	1	4	100	true	100	100	100	100	100	100	100	100	true	100	r227	r177	false	0	0	false	0	false	0	false	0	false	0	NaN	false	false	false	false	false	false	false	false	false	false	false	false	false	false	false
561444	S900	Q11	M	22-25	true	1	2	4	100	true	100	100	100	100	100	100	100	100	true	100	r227	r227	false	0	0	false	0	false	0	false	0	false	0	NaN	false	false	false	false	false	false	false	false	false	false	false	false	false	false	false
562345	S900	Q07	F	31-35	true	2	1	4	100	true	100	100	100	100	100	100	100	100	true	100	r227	r227	true	4	100	true	100	true	100	true	100	true	100	1	false	false	false	false	false	false	false	false	false	false	false	false	false	false	false
562446	S500	Q06	F	31-35	true	2	2	4	100	true	100	100	100	100	100	100	100	100	true	100	r227	r227	false	0	0	false	0	false	0	false	0	false	0	NaN	false	false	false	false	false	false	false	false	false	false	false	false	false	false	false
565452	S500	Q05	F	22-25	true	2	1	4	100	true	100	100	100	100	100	100	100	100	true	100	r227	r227	false	0	0	false	0	false	0	false	0	false	0	NaN	false	false	false	false	false	false	false	false	false	false	false	false	false	false	false
566454	S500	Q06	F	26-30	true	2	1	4	100	true	100	100	100	100	100	100	100	100	true	100	r227	r227	false	0	0	false	0	false	0	false	0	false	0	NaN	false	false	false	false	false	false	false	false	false	false	false	false	false	false	false
567052	S500	Q05	M	31-35	true	2	1	4	100	true	100	100	100	100	100	100	100	100	true	100	r227	r227	false	0	0	false	0	false	0	false	0	false	0	NaN	false	false	false	false	false	false	false	false	false	false	false	false	false	false	false
567961	S500	Q06	F	22-25	true	1	2	4	100	true	100	100	100	100	100	100	100	100	true	100	r227	r227	false	0	0	false	0	false	0	false	0	false	0	NaN	false	false	false	false	false	false	false	false	false	false	false	false	false	false	false
568963	S500	Q05	F	31-35	true	1	2	4	100	true	100	100	100	100	100	100	100	100	true	100	r227	r227	false	0	0	false	0	false	0	false	0	false	0	NaN	true	true	true	true	true	true	true	true	true	true	true	true	true	true	true
570243	Q3	Q03	F	26-30	true	2	2	4	100	true	100	100	100	100	100	100	100	100	true	100	r227	r177	false	0	0	false	0	false	0	false	0	false	0	NaN	false	false	false	false	false	false	false	false	false	false	false	false	false	false	false
571144	S900	Q09	M	22-25	true	2	2	4	100	true	100	100	100	100	100	100	100	100	true	100	r227	r227	false	0	0	false	0	false	0	false	0	false	0	NaN	false	false	false	false	false	false	false	false	false	false	false	false	false	false	false
572045	S900	Q08	F	31-35	true	2	1	4	100	true	100	100	100	100	100	100	100	100	true	100	r227	r227	true	4	100	true	100	true	100	true	100	true	100	2	false	false	false	false	false	false	false	false	false	false	false	false	false	false	false
573249	S500	Q04	M	26-30	true	2	1	4	100	true	100	100	100	100	100	100	100	100	true	100	r227	r227	true	4	100	true	100	true	100	true	100	true	100	2	false	false	false	false	false	false	false	false	false	false	false	false	false	false	false
573451	S500	Q07	M	22-25	true	1	1	4	100	true	100	100	100	100	100	100	100	100	true	100	r227	r227	false	0	0	false	0	false	0	false	0	false	0	NaN	false	false	false	false	false	false	false	false	false	false	false	false	false	false	false
576255	S900	Q10	F	31-35	true	2	1	4	100	true	100	100	100	100	100	100	100	100	true	100	r227	r227	false	0	0	false	0	false	0	false	0	false	0	NaN	false	false	false	false	false	false	false	false	false	false	false	false	false	false	false
579867	S900	Q10	F	31-35	true	1	1	4	100	true	100	100	100	100	100	100	100	100	true	100	r227	r227	false	0	0	false	0	false	0	false	0	false	0	NaN	false	false	false	false	false	false	false	false	false	false	false	false	false	false	false
580044	S500	Q05	F	26-30	true	2	2	4	100	true	100	100	100	100	100	100	100	100	true	100	r227	r227	false	0	0	false	0	false	0	false	0	false	0	NaN	false	false	false	false	false	false	false	false	false	false	false	false	false	false	false
580347	S500	Q04	F	26-30	false	2	1	4	100	false	85.4	100	100	0	100	100	100	100	true	100	r227	r227	false	0	0	false	0	false	0	false	0	false	0	NaN	false	false	false	false	false	false	false	false	false	false	false	false	false	false	false
580650	S900	Q09	F	31-35	true	2	1	4	100	true	100	100	100	100	100	100	100	100	true	100	r227	r227	false	0	0	false	0	false	0	false	0	false	0	NaN	false	false	false	false	false	false	false	false	false	false	false	false	false	false	false
580751	S900	Q10	M	22-25	true	2	2	4	100	true	100	100	100	100	100	100	100	100	true	100	r227	r227	false	0	0	false	0	false	0	false	0	false	0	NaN	false	false	false	false	false	false	false	false	false	false	false	false	false	false	false
581349	Q2	Q02	M	31-35	true	2	2	4	100	true	100	100	100	100	100	100	100	100	true	100	r227	r177	false	0	0	false	0	false	0	false	0	false	0	NaN	false	false	false	false	false	false	false	false	false	false	false	false	false	false	false
581450	S900	Q09	M	22-25	true	2	2	4	100	true	100	100	100	100	100	100	100	100	true	100	r227	r227	true	4	100	true	100	true	100	true	100	true	100	2	true	true	true	true	true	true	true	true	true	true	true	true	true	true	true
583858	S500	Q05	M	31-35	true	1	1	4	100	true	100	100	100	100	100	100	100	100	true	100	r227	r227	false	0	0	false	0	false	0	false	0	false	0	NaN	false	false	false	false	false	false	false	false	false	false	false	false	false	false	false
585256	S900	Q11	F	31-35	true	1	2	4	100	true	100	100	100	100	100	100	100	100	true	100	r227	r227	false	3	75	false	83.2	false	74.9	true	100	true	100	2	false	false	false	false	false	false	false	false	false	false	false	false	false	false	false
586460	Q3	Q03	F	26-30	true	2	2	4	100	true	100	100	100	100	100	100	100	100	true	100	r227	r177	false	0	0	false	0	false	0	false	0	false	0	NaN	false	false	false	false	false	false	false	false	false	false	false	false	false	false	false
587664	S900	Q08	F	26-30	true	2	2	4	100	true	100	100	100	100	100	100	100	100	true	100	r227	r227	false	0	0	false	0	false	0	false	0	false	0	NaN	false	false	false	false	false	false	false	false	false	false	false	false	false	false	false
588565	S900	Q09	M	31-35	true	2	2	4	100	true	100	100	100	100	100	100	100	100	true	100	r227	r227	false	0	0	false	0	false	0	false	0	false	0	NaN	false	false	false	false	false	false	false	false	false	false	false	false	false	false	false
594156	S500	Q06	M	26-30	true	2	2	4	100	true	100	100	100	100	100	100	100	100	true	100	r227	r227	false	0	0	false	0	false	0	false	0	false	0	NaN	false	false	false	false	false	false	false	false	false	false	false	false	false	false	false
597869	S900	Q11	M	31-35	true	1	1	4	100	true	100	100	100	100	100	100	100	100	true	100	r227	r227	false	0	0	false	0	false	0	false	0	false	0	NaN	false	false	false	false	false	false	false	false	false	false	false	false	false	false	false
598568	Q2	Q03	M	26-30	true	1	1	4	100	true	100	100	100	100	100	100	100	100	true	100	r227	r177	false	0	0	false	0	false	0	false	0	false	0	NaN	false	false	false	false	false	false	false	false	false	false	false	false	false	false	false
599065	S900	Q04	M	22-25	true	2	2	4	100	true	100	100	100	100	100	100	100	100	true	100	r227	r227	false	0	0	false	0	false	0	false	0	false	0	NaN	false	false	false	false	false	false	false	false	false	false	false	false	false	false	false
599469	S500	Q04	F	31-35	true	1	1	4	100	true	100	100	100	100	100	100	100	100	true	100	r227	r227	false	0	0	false	0	false	0	false	0	false	0	NaN	false	false	false	false	false	false	false	false	false	false	false	false	false	false	false
599671	S500	Q05	M	26-30	true	1	2	4	100	true	100	100	100	100	100	100	100	100	true	100	r227	r227	false	0	0	false	0	false	0	false	0	false	0	NaN	true	true	true	true	true	true	true	true	true	true	true	true	true	true	true
604537	S900	Q11	M	22-25	true	1	1	4	100	true	100	100	100	100	100	100	100	100	true	100	r227	r227	false	0	0	false	0	false	0	false	0	false	0	NaN	false	false	false	false	false	false	false	false	false	false	false	false	false	false	false
609143	S900	Q08	F	31-35	true	1	2	4	100	true	100	100	100	100	100	100	100	100	true	100	r227	r227	false	0	0	false	0	false	0	false	0	false	0	NaN	false	false	false	false	false	false	false	false	false	false	false	false	false	false	false
611938	S900	Q09	M	22-25	true	2	1	4	100	true	100	100	100	100	100	100	100	100	true	100	r227	r227	false	0	0	false	0	false	0	false	0	false	0	NaN	false	false	false	false	false	false	false	false	false	false	false	false	false	false	false
613538	S500	Q04	F	26-30	true	1	1	4	100	true	100	100	100	100	100	100	100	100	true	100	r227	r227	false	0	0	false	0	false	0	false	0	false	0	NaN	false	false	false	false	false	false	false	false	false	false	false	false	false	false	false
615744	S900	Q09	F	26-30	true	2	2	4	100	true	100	100	100	100	100	100	100	100	true	100	r227	r227	false	0	0	false	0	false	0	false	0	false	0	NaN	false	false	false	false	false	false	false	false	false	false	false	false	false	false	false
616645	S900	Q11	M	22-25	true	2	2	4	100	true	100	100	100	100	100	100	100	100	true	100	r227	r227	false	0	0	false	0	false	0	false	0	false	0	NaN	false	false	false	false	false	false	false	false	false	false	false	false	false	false	false
617748	S900	Q11	F	26-30	true	2	2	4	100	true	100	100	100	100	100	100	100	100	true	100	r227	r227	true	4	100	true	100	true	100	true	100	true	100	2	false	false	false	false	false	false	false	false	false	false	false	false	false	false	false
618952	S900	Q11	M	22-25	true	1	1	4	100	true	100	100	100	100	100	100	100	100	true	100	r227	r227	false	0	0	false	0	false	0	false	0	false	0	NaN	false	false	false	false	false	false	false	false	false	false	false	false	false	false	false
622236	S500	Q06	M	22-25	true	2	2	4	100	true	100	100	100	100	100	100	100	100	true	100	r227	r227	false	0	0	false	0	false	0	false	0	false	0	NaN	false	false	false	false	false	false	false	false	false	false	false	false	false	false	false
623844	S500	Q05	M	26-30	true	2	2	4	100	true	100	100	100	100	100	100	100	100	true	100	r227	r227	false	0	0	false	0	false	0	false	0	false	0	NaN	false	false	false	false	false	false	false	false	false	false	false	false	false	false	false
626648	S900	Q10	F	22-25	true	2	2	4	100	true	100	100	100	100	100	100	100	100	true	100	r227	r227	false	0	0	false	0	false	0	false	0	false	0	NaN	false	false	false	false	false	false	false	false	false	false	false	false	false	false	false
627549	Q2	Q02	F	31-35	true	2	2	4	100	true	100	100	100	100	100	100	100	100	true	100	r227	r177	true	4	100	true	100	true	100	true	100	true	100	1	false	false	false	false	false	false	false	false	false	false	false	false	false	false	false
627852	S900	Q10	M	26-30	true	2	1	4	100	true	100	100	100	100	100	100	100	100	true	100	r227	r227	false	0	0	false	0	false	0	false	0	false	0	NaN	false	false	false	false	false	false	false	false	false	false	false	false	false	false	false
628248	S900	Q08	M	26-30	true	2	2	4	100	true	100	100	100	100	100	100	100	100	true	100	r227	r227	false	0	0	false	0	false	0	false	0	false	0	NaN	false	false	false	false	false	false	false	false	false	false	false	false	false	false	false
633847	S900	Q08	F	22-25	true	2	1	4	100	true	100	100	100	100	100	100	100	100	true	100	r227	r227	false	0	0	false	0	false	0	false	0	false	0	NaN	false	false	false	false	false	false	false	false	false	false	false	false	false	false	false
638049	Q1	Q02	F	31-35	true	2	2	4	100	true	100	100	100	100	100	100	100	100	true	100	r227	r177	true	4	100	true	100	true	100	true	100	true	100	1	false	false	false	false	false	false	false	false	false	false	false	false	false	false	false
645450	S900	Q09	F	26-30	true	1	1	4	100	true	100	100	100	100	100	100	100	100	true	100	r227	r227	false	0	0	false	0	false	0	false	0	false	0	NaN	false	false	false	false	false	false	false	false	false	false	false	false	false	false	false
645551	Q2	Q03	F	22-25	true	2	2	4	100	true	100	100	100	100	100	100	100	100	true	100	r227	r177	false	0	0	false	0	false	0	false	0	false	0	NaN	false	false	false	false	false	false	false	false	false	false	false	false	false	false	false
647858	S900	Q11	M	26-30	true	2	1	4	100	true	100	100	100	100	100	100	100	100	true	100	r227	r227	false	0	0	false	0	false	0	false	0	false	0	NaN	false	false	false	false	false	false	false	false	false	false	false	false	false	false	false
654350	S900	Q08	F	26-30	true	1	2	4	100	true	100	100	100	100	100	100	100	100	true	100	r227	r227	false	0	0	false	0	false	0	false	0	false	0	NaN	false	false	false	false	false	false	false	false	false	false	false	false	false	false	false
654754	Q2	Q02	F	31-35	true	2	2	4	100	true	100	100	100	100	100	100	100	100	true	100	r227	r177	false	0	0	false	0	false	0	false	0	false	0	NaN	false	false	false	false	false	false	false	false	false	false	false	false	false	false	false
656253	S900	Q07	M	26-30	true	1	1	4	100	true	100	100	100	100	100	100	100	100	true	100	r227	r227	false	0	0	false	0	false	0	false	0	false	0	NaN	false	false	false	false	false	false	false	false	false	false	false	false	false	false	false
656657	S900	Q11	M	22-25	true	2	1	4	100	true	100	100	100	100	100	100	100	100	true	100	r227	r227	false	0	0	false	0	false	0	false	0	false	0	NaN	false	false	false	false	false	false	false	false	false	false	false	false	false	false	false
657659	S900	Q12	F	22-25	true	2	2	4	100	true	100	100	100	100	100	100	100	100	true	100	r227	r227	false	0	0	false	0	false	0	false	0	false	0	NaN	false	false	false	false	false	false	false	false	false	false	false	false	false	false	false
660951	MEG2	Q08	F	26-30	true	2	2	4	100	true	100	100	100	100	100	100	100	100	true	100	r227	r227	false	0	0	false	0	false	0	false	0	false	0	NaN	true	true	true	true	true	true	true	true	true	true	true	true	true	true	true
663755	S900	Q11	F	22-25	true	1	1	4	100	true	100	100	100	100	100	100	100	100	true	100	r227	r227	false	0	0	false	0	false	0	false	0	false	0	NaN	false	false	false	false	false	false	false	false	false	false	false	false	false	false	false
664757	S900	Q11	M	26-30	true	2	2	4	100	true	100	100	100	100	100	100	100	100	true	100	r227	r227	false	0	0	false	0	false	0	false	0	false	0	NaN	false	false	false	false	false	false	false	false	false	false	false	false	false	false	false
665254	Q1	Q01	F	31-35	true	2	2	4	100	true	100	100	100	100	100	100	100	100	true	100	r227	r177	false	0	0	false	0	false	0	false	0	false	0	NaN	true	false	true	true	true	true	true	true	true	true	true	true	true	true	false
667056	S900	Q10	M	22-25	true	2	2	4	100	true	100	100	100	100	100	100	100	100	true	100	r227	r227	false	0	0	false	0	false	0	false	0	false	0	NaN	true	true	true	true	true	true	true	true	true	true	true	true	true	true	true
668361	S900	Q09	M	31-35	true	1	1	4	100	true	100	100	100	100	100	100	100	100	true	100	r227	r227	false	0	0	false	0	false	0	false	0	false	0	NaN	false	false	false	false	false	false	false	false	false	false	false	false	false	false	false
671855	S900	Q09	M	26-30	true	2	2	4	100	true	100	100	100	100	100	100	100	100	true	100	r227	r227	true	4	100	true	100	true	100	true	100	true	100	2	false	false	false	false	false	false	false	false	false	false	false	false	false	false	false
672756	Q1	Q01	M	31-35	true	2	2	4	100	true	100	100	100	100	100	100	100	100	true	100	r227	r177	false	0	0	false	0	false	0	false	0	false	0	NaN	false	false	false	false	false	false	false	false	false	false	false	false	false	false	false
673455	S500	Q06	F	31-35	true	1	1	4	100	true	100	100	100	100	100	100	100	100	true	100	r227	r227	false	0	0	false	0	false	0	false	0	false	0	NaN	false	false	false	false	false	false	false	false	false	false	false	false	false	false	false
677766	S900	Q09	M	26-30	true	2	2	4	100	true	100	100	100	100	100	100	100	100	true	100	r227	r227	false	0	0	false	0	false	0	false	0	false	0	NaN	false	false	false	false	false	false	false	false	false	false	false	false	false	false	false
677968	Q2	Q03	F	31-35	true	2	2	4	100	true	100	100	100	100	100	100	100	100	true	100	r227	r177	false	0	0	false	0	false	0	false	0	false	0	NaN	false	false	false	false	false	false	false	false	false	false	false	false	false	false	false
679568	S500	Q06	F	26-30	true	2	2	4	100	true	100	100	100	100	100	100	100	100	true	100	r227	r227	false	0	0	false	0	false	0	false	0	false	0	NaN	false	false	false	false	false	false	false	false	false	false	false	false	false	false	false
679770	S900	Q09	M	26-30	true	1	1	4	100	true	100	100	100	100	100	100	100	100	true	100	r227	r227	false	0	0	false	0	false	0	false	0	false	0	NaN	true	true	true	true	true	true	true	true	true	true	true	true	true	true	true
680957	Q3	Q03	F	26-30	true	1	1	4	100	true	100	100	100	100	100	100	100	100	true	100	r227	r177	true	4	100	true	100	true	100	true	100	true	100	2	true	true	true	true	true	true	true	true	true	true	true	true	true	true	true
683256	S500	Q04	F	26-30	true	2	2	4	100	true	100	100	100	100	100	100	100	100	true	100	r227	r227	false	0	0	false	0	false	0	false	0	false	0	NaN	false	false	false	false	false	false	false	false	false	false	false	false	false	false	false
685058	Q1	Q02	M	31-35	false	2	2	4	100	false	83.7	100	100	100	0	100	100	100	true	100	r227	r177	false	0	0	false	0	false	0	false	0	false	0	NaN	false	false	false	false	false	false	false	false	false	false	false	false	false	false	false
687163	S500	Q06	M	22-25	true	2	1	4	100	true	100	100	100	100	100	100	100	100	true	100	r227	r227	false	0	0	false	0	false	0	false	0	false	0	NaN	false	false	false	false	false	false	false	false	false	false	false	false	false	false	false
690152	S500	Q05	M	26-30	true	2	2	4	100	true	100	100	100	100	100	100	100	100	true	100	r227	r227	true	4	100	true	100	true	100	true	100	true	100	1	false	false	false	false	false	false	false	false	false	false	false	false	false	false	false
693764	S900	Q11	M	31-35	true	1	1	4	100	true	100	100	100	100	100	100	100	100	true	100	r227	r227	false	0	0	false	0	false	0	false	0	false	0	NaN	false	false	false	false	false	false	false	false	false	false	false	false	false	false	false
695768	S500	Q06	M	26-30	true	2	2	4	100	true	100	100	100	100	100	100	100	100	true	100	r227	r227	false	0	0	false	0	false	0	false	0	false	0	NaN	false	false	false	false	false	false	false	false	false	false	false	false	false	false	false
700634	S900	Q10	M	26-30	true	1	1	4	100	true	100	100	100	100	100	100	100	100	true	100	r227	r227	false	0	0	false	0	false	0	false	0	false	0	NaN	false	false	false	false	false	false	false	false	false	false	false	false	false	false	false
702133	Q2	Q02	F	31-35	true	1	1	4	100	true	100	100	100	100	100	100	100	100	true	100	r227	r177	false	0	0	false	0	false	0	false	0	false	0	NaN	false	false	false	false	false	false	false	false	false	false	false	false	false	false	false
704238	Q3	Q03	M	26-30	true	1	1	4	100	true	100	100	100	100	100	100	100	100	true	100	r227	r177	false	0	0	false	0	false	0	false	0	false	0	NaN	false	false	false	false	false	false	false	false	false	false	false	false	false	false	false
705341	Q3	Q03	M	31-35	true	2	2	4	100	true	100	100	100	100	100	100	100	100	true	100	r227	r177	false	0	0	false	0	false	0	false	0	false	0	NaN	false	false	false	false	false	false	false	false	false	false	false	false	false	false	false
706040	S900	Q08	F	22-25	false	1	1	4	100	false	48.6	100	100	100	0	0	0	0	true	100	r227	r227	true	4	100	true	100	true	100	true	100	true	100	2	true	true	true	true	true	true	true	true	true	true	true	true	true	true	true
707749	S900	Q07	M	31-35	true	2	2	4	100	true	100	100	100	100	100	100	100	100	true	100	r227	r227	false	0	0	false	0	false	0	false	0	false	0	NaN	true	true	true	true	true	true	true	true	true	true	true	true	true	true	true
709551	S500	Q06	F	31-35	true	1	1	4	100	true	100	100	100	100	100	100	100	100	true	100	r227	r227	false	0	0	false	0	false	0	false	0	false	0	NaN	false	false	false	false	false	false	false	false	false	false	false	false	false	false	false
713239	Q3	Q03	F	26-30	false	2	2	4	100	false	98.8	100	100	100	92.7	100	100	100	true	100	r227	r177	false	0	0	false	0	false	0	false	0	false	0	NaN	false	false	false	false	false	false	false	false	false	false	false	false	false	false	false
715647	Q3	Q03	F	31-35	false	2	1	4	100	false	88	100	100	100	100	100	0	100	true	100	r227	r177	false	0	0	false	0	false	0	false	0	false	0	NaN	false	false	false	false	false	false	false	false	false	false	false	false	false	false	false
715950	MEG2	Q07	F	26-30	true	1	1	4	100	true	100	100	100	100	100	100	100	100	true	100	r227	r227	false	0	0	false	0	false	0	false	0	false	0	NaN	true	false	true	true	true	true	true	true	true	true	true	true	true	true	false
720337	S900	Q07	M	22-25	true	2	1	4	100	true	100	100	100	100	100	100	100	100	true	100	r227	r227	false	0	0	false	0	false	0	false	0	false	0	NaN	false	false	false	false	false	false	false	false	false	false	false	false	false	false	false
724446	S900	Q11	M	22-25	true	2	2	4	100	true	100	100	100	100	100	100	100	100	true	100	r227	r227	true	4	100	true	100	true	100	true	100	true	100	2	false	false	false	false	false	false	false	false	false	false	false	false	false	false	false
725751	S900	Q05	M	26-30	true	1	1	4	100	true	100	100	100	100	100	100	100	100	true	100	r227	r227	true	4	100	true	100	true	100	true	100	true	100	2	true	true	true	true	true	true	true	true	true	true	true	true	true	true	true
727654	S900	Q03	F	22-25	false	1	1	4	100	false	79.1	0	100	100	100	100	100	100	true	100	r227	r227	false	0	0	false	0	false	0	false	0	false	0	NaN	false	false	false	false	false	false	false	false	false	false	false	false	false	false	false
729254	S500	Q05	M	22-25	false	2	1	4	100	false	88	100	100	100	100	100	0	100	true	100	r227	r227	false	0	0	false	0	false	0	false	0	false	0	NaN	false	false	false	false	false	false	false	false	false	false	false	false	false	false	false
729557	Q1	Q01	F	22-25	true	2	2	4	100	true	100	100	100	100	100	100	100	100	true	100	r227	r177	false	0	0	false	0	false	0	false	0	false	0	NaN	false	false	false	false	false	false	false	false	false	false	false	false	false	false	false
731140	S900	Q11	F	31-35	true	2	1	4	100	true	100	100	100	100	100	100	100	100	true	100	r227	r227	false	0	0	false	0	false	0	false	0	false	0	NaN	false	false	false	false	false	false	false	false	false	false	false	false	false	false	false
732243	Q1	Q02	F	31-35	true	2	2	4	100	true	100	100	100	100	100	100	100	100	true	100	r227	r177	true	4	100	true	100	true	100	true	100	true	100	1	false	false	false	false	false	false	false	false	false	false	false	false	false	false	false
734045	Q2	Q03	M	22-25	true	2	2	4	100	true	100	100	100	100	100	100	100	100	true	100	r227	r177	false	0	0	false	0	false	0	false	0	false	0	NaN	false	false	false	false	false	false	false	false	false	false	false	false	false	false	false
735148	S900	Q06	M	22-25	true	1	1	4	100	true	100	100	100	100	100	100	100	100	true	100	r227	r227	false	0	0	false	0	false	0	false	0	false	0	NaN	true	true	true	true	true	true	true	true	true	true	true	true	true	true	true
742549	S500	Q06	M	26-30	true	1	1	4	100	true	100	100	100	100	100	100	100	100	true	100	r227	r227	false	0	0	false	0	false	0	false	0	false	0	NaN	false	false	false	false	false	false	false	false	false	false	false	false	false	false	false
744553	S900	Q11	F	31-35	true	1	1	4	100	true	100	100	100	100	100	100	100	100	true	100	r227	r227	false	0	0	false	0	false	0	false	0	false	0	NaN	false	false	false	false	false	false	false	false	false	false	false	false	false	false	false
748258	Q2	Q03	F	22-25	true	1	1	4	100	true	100	100	100	100	100	100	100	100	true	100	r227	r177	false	0	0	false	0	false	0	false	0	false	0	NaN	false	false	false	false	false	false	false	false	false	false	false	false	false	false	false
748662	S500	Q05	F	31-35	false	1	1	4	100	false	85.9	100	100	100	100	0	100	100	true	100	r227	r227	false	0	0	false	0	false	0	false	0	false	0	NaN	false	false	false	false	false	false	false	false	false	false	false	false	false	false	false
749058	S900	Q11	M	22-25	true	1	1	4	100	true	100	100	100	100	100	100	100	100	true	100	r227	r227	false	0	0	false	0	false	0	false	0	false	0	NaN	false	false	false	false	false	false	false	false	false	false	false	false	false	false	false
751348	Q3	Q03	M	26-30	true	2	2	4	100	true	100	100	100	100	100	100	100	100	true	100	r227	r177	false	0	0	false	0	false	0	false	0	false	0	NaN	false	false	false	false	false	false	false	false	false	false	false	false	false	false	false
751550	S900	Q10	F	26-30	false	1	1	4	91.4	true	100	100	100	100	100	100	100	100	true	100	r227	r227	true	4	100	true	100	true	100	true	100	true	100	2	false	false	false	false	false	false	false	false	false	false	false	false	false	false	false
753150	S900	Q10	M	22-25	true	1	1	4	100	true	100	100	100	100	100	100	100	100	true	100	r227	r227	false	0	0	false	0	false	0	false	0	false	0	NaN	false	false	false	false	false	false	false	false	false	false	false	false	false	false	false
756055	Q3	Q03	M	22-25	true	2	1	4	100	true	100	100	100	100	100	100	100	100	true	100	r227	r177	false	0	0	false	0	false	0	false	0	false	0	NaN	false	false	false	false	false	false	false	false	false	false	false	false	false	false	false
759869	S500	Q05	M	31-35	true	2	2	4	100	true	100	100	100	100	100	100	100	100	true	100	r227	r227	false	0	0	false	0	false	0	false	0	false	0	NaN	false	false	false	false	false	false	false	false	false	false	false	false	false	false	false
761957	Q3	Q03	F	26-30	true	1	1	4	100	true	100	100	100	100	100	100	100	100	true	100	r227	r177	false	0	0	false	0	false	0	false	0	false	0	NaN	false	false	false	false	false	false	false	false	false	false	false	false	false	false	false
765056	Q3	Q03	M	26-30	true	1	1	4	100	true	100	100	100	100	100	100	100	100	true	100	r227	r177	false	0	0	false	0	false	0	false	0	false	0	NaN	false	false	false	false	false	false	false	false	false	false	false	false	false	false	false
767464	S900	Q09	F	26-30	true	2	1	4	100	true	100	100	100	100	100	100	100	100	true	100	r227	r227	false	0	0	false	0	false	0	false	0	false	0	NaN	false	false	false	false	false	false	false	false	false	false	false	false	false	false	false
769064	S900	Q10	M	26-30	true	1	2	4	100	true	100	100	100	100	100	100	100	100	true	100	r227	r227	false	0	0	false	0	false	0	false	0	false	0	NaN	false	false	false	false	false	false	false	false	false	false	false	false	false	false	false
770352	S500	Q04	F	26-30	true	2	2	4	100	true	100	100	100	100	100	100	100	100	true	100	r227	r227	true	4	100	true	100	true	100	true	100	true	100	1	false	false	false	false	false	false	false	false	false	false	false	false	false	false	false
771354	S500	Q04	F	26-30	true	2	2	4	100	true	100	100	100	100	100	100	100	100	true	100	r227	r227	true	4	100	true	100	true	100	true	100	true	100	2	false	false	false	false	false	false	false	false	false	false	false	false	false	false	false
773257	S900	Q10	M	26-30	true	2	2	4	100	true	100	100	100	100	100	100	100	100	true	100	r227	r227	false	0	0	false	0	false	0	false	0	false	0	NaN	false	false	false	false	false	false	false	false	false	false	false	false	false	false	false
779370	S500	Q04	F	26-30	true	1	1	4	100	true	100	100	100	100	100	100	100	100	true	100	r227	r227	false	0	0	false	0	false	0	false	0	false	0	NaN	false	false	false	false	false	false	false	false	false	false	false	false	false	false	false
782561	S500	Q06	F	31-35	true	2	2	4	100	true	100	100	100	100	100	100	100	100	true	100	r227	r227	true	4	100	true	100	true	100	true	100	true	100	1	false	false	false	false	false	false	false	false	false	false	false	false	false	false	false
783462	MEG2	Q08	M	22-25	true	1	1	4	100	true	100	100	100	100	100	100	100	100	true	100	r227	r227	true	4	100	true	100	true	100	true	100	true	100	2	true	true	true	true	true	true	true	true	true	true	true	true	true	true	true
784565	S500	Q06	F	26-30	true	2	2	4	100	true	100	100	100	100	100	100	100	100	true	100	r227	r227	false	0	0	false	0	false	0	false	0	false	0	NaN	false	false	false	false	false	false	false	false	false	false	false	false	false	false	false
786569	S500	Q04	F	31-35	false	1	1	4	93	true	100	100	100	100	100	100	100	100	true	100	r227	r227	false	0	0	false	0	false	0	false	0	false	0	NaN	false	false	false	false	false	false	false	false	false	false	false	false	false	false	false
788876	Q2	Q02	F	31-35	true	2	2	4	100	true	100	100	100	100	100	100	100	100	true	100	r227	r177	false	0	0	false	0	false	0	false	0	false	0	NaN	false	false	false	false	false	false	false	false	false	false	false	false	false	false	false
789373	S500	Q06	M	26-30	true	2	1	4	100	true	100	100	100	100	100	100	100	100	true	100	r227	r227	true	4	100	true	100	true	100	true	100	true	100	2	false	false	false	false	false	false	false	false	false	false	false	false	false	false	false
792564	Q1	Q01	F	31-35	true	2	2	4	100	true	100	100	100	100	100	100	100	100	true	100	r227	r177	false	0	0	false	0	false	0	false	0	false	0	NaN	false	false	false	false	false	false	false	false	false	false	false	false	false	false	false
792867	S900	Q12	M	36+	true	2	2	4	100	true	100	100	100	100	100	100	100	100	true	100	r227	r227	false	0	0	false	0	false	0	false	0	false	0	NaN	false	false	false	false	false	false	false	false	false	false	false	false	false	false	false
800941	S900	Q10	M	26-30	true	1	1	4	100	true	100	100	100	100	100	100	100	100	true	100	r227	r227	false	0	0	false	0	false	0	false	0	false	0	NaN	false	false	false	false	false	false	false	false	false	false	false	false	false	false	false
802844	S500	Q06	F	22-25	true	1	1	4	100	true	100	100	100	100	100	100	100	100	true	100	r227	r227	false	0	0	false	0	false	0	false	0	false	0	NaN	false	false	false	false	false	false	false	false	false	false	false	false	false	false	false
803240	S900	Q09	M	22-25	true	2	2	4	100	true	100	100	100	100	100	100	100	100	true	100	r227	r227	false	0	0	false	0	false	0	false	0	false	0	NaN	false	false	false	false	false	false	false	false	false	false	false	false	false	false	false
810843	S900	Q11	M	31-35	true	2	2	4	100	true	100	100	100	100	100	100	100	100	true	100	r227	r227	false	0	0	false	0	false	0	false	0	false	0	NaN	false	false	false	false	false	false	false	false	false	false	false	false	false	false	false
812746	S900	Q11	M	22-25	true	2	2	4	100	true	100	100	100	100	100	100	100	100	true	100	r227	r227	false	0	0	false	0	false	0	false	0	false	0	NaN	false	false	false	false	false	false	false	false	false	false	false	false	false	false	false
816653	S500	Q04	F	22-25	true	2	2	4	100	true	100	100	100	100	100	100	100	100	true	100	r227	r227	false	0	0	false	0	false	0	false	0	false	0	NaN	false	false	false	false	false	false	false	false	false	false	false	false	false	false	false
818859	S900	Q08	M	31-35	true	2	2	4	100	true	100	100	100	100	100	100	100	100	true	100	r227	r227	true	4	100	true	100	true	100	true	100	true	100	2	false	false	false	false	false	false	false	false	false	false	false	false	false	false	false
820745	S900	Q07	M	31-35	true	2	2	4	100	true	100	100	100	100	100	100	100	100	true	100	r227	r227	false	0	0	false	0	false	0	false	0	false	0	NaN	false	false	false	false	false	false	false	false	false	false	false	false	false	false	false
825048	MEG2	Q07	F	31-35	true	2	2	4	100	true	100	100	100	100	100	100	100	100	true	100	r227	r227	true	4	100	true	100	true	100	true	100	true	100	2	true	false	true	true	true	true	true	true	true	true	true	true	true	true	false
826353	Q1	Q01	F	26-30	true	2	1	4	100	true	100	100	100	100	100	100	100	100	true	100	r227	r177	true	4	100	true	100	true	100	true	100	true	100	2	false	false	false	false	false	false	false	false	false	false	false	false	false	false	false
826454	S500	Q06	F	26-30	true	1	2	4	100	true	100	100	100	100	100	100	100	100	true	100	r227	r227	false	0	0	false	0	false	0	false	0	false	0	NaN	false	false	false	false	false	false	false	false	false	false	false	false	false	false	false
833148	S500	Q05	M	26-30	true	2	1	4	100	true	100	100	100	100	100	100	100	100	true	100	r227	r227	false	0	0	false	0	false	0	false	0	false	0	NaN	false	false	false	false	false	false	false	false	false	false	false	false	false	false	false
833249	S500	Q04	F	26-30	true	1	1	4	100	true	100	100	100	100	100	100	100	100	true	100	r227	r227	true	4	100	true	100	true	100	true	100	true	100	2	false	false	false	false	false	false	false	false	false	false	false	false	false	false	false
835657	S900	Q11	F	31-35	true	2	2	4	100	true	100	100	100	100	100	100	100	100	true	100	r227	r227	false	0	0	false	0	false	0	false	0	false	0	NaN	false	false	false	false	false	false	false	false	false	false	false	false	false	false	false
837560	S500	Q05	M	26-30	true	2	2	4	100	true	100	100	100	100	100	100	100	100	true	100	r227	r227	false	0	0	false	0	false	0	false	0	false	0	NaN	false	false	false	false	false	false	false	false	false	false	false	false	false	false	false
837964	S500	Q06	F	31-35	true	1	2	4	100	true	100	100	100	100	100	100	100	100	true	100	r227	r227	false	0	0	false	0	false	0	false	0	false	0	NaN	false	false	false	false	false	false	false	false	false	false	false	false	false	false	false
841349	S900	Q10	F	26-30	true	2	2	4	100	true	100	100	100	100	100	100	100	100	true	100	r227	r227	false	0	0	false	0	false	0	false	0	false	0	NaN	false	false	false	false	false	false	false	false	false	false	false	false	false	false	false
843151	S900	Q11	M	26-30	true	2	2	4	100	true	100	100	100	100	100	100	100	100	true	100	r227	r227	false	0	0	false	0	false	0	false	0	false	0	NaN	false	false	false	false	false	false	false	false	false	false	false	false	false	false	false
844961	S900	Q08	F	31-35	true	2	2	4	100	true	100	100	100	100	100	100	100	100	true	100	r227	r227	false	0	0	false	0	false	0	false	0	false	0	NaN	false	false	false	false	false	false	false	false	false	false	false	false	false	false	false
845458	S500	Q06	F	31-35	true	1	2	4	100	true	100	100	100	100	100	100	100	100	true	100	r227	r227	false	0	0	false	0	false	0	false	0	false	0	NaN	false	false	false	false	false	false	false	false	false	false	false	false	false	false	false
849264	S900	Q10	F	31-35	true	1	1	4	100	true	100	100	100	100	100	100	100	100	true	100	r227	r227	false	0	0	false	0	false	0	false	0	false	0	NaN	false	false	false	false	false	false	false	false	false	false	false	false	false	false	false
849971	S500	Q05	M	22-25	true	2	2	4	100	true	100	100	100	100	100	100	100	100	true	100	r227	r227	false	0	0	false	0	false	0	false	0	false	0	NaN	false	false	false	false	false	false	false	false	false	false	false	false	false	false	false
852455	S900	Q08	F	26-30	true	2	2	4	100	true	100	100	100	100	100	100	100	100	true	100	r227	r227	false	0	0	false	0	false	0	false	0	false	0	NaN	false	false	false	false	false	false	false	false	false	false	false	false	false	false	false
856766	Q1	Q01	F	31-35	true	1	1	4	100	true	100	100	100	100	100	100	100	100	true	100	r227	r177	false	0	0	false	0	false	0	false	0	false	0	NaN	false	false	false	false	false	false	false	false	false	false	false	false	false	false	false
856968	S900	Q10	M	31-35	true	1	2	4	100	true	100	100	100	100	100	100	100	100	true	100	r227	r227	false	0	0	false	0	false	0	false	0	false	0	NaN	false	false	false	false	false	false	false	false	false	false	false	false	false	false	false
857263	Q2	Q02	M	22-25	true	2	2	4	100	true	100	100	100	100	100	100	100	100	true	100	r227	r177	false	0	0	false	0	false	0	false	0	false	0	NaN	false	false	false	false	false	false	false	false	false	false	false	false	false	false	false
859671	Q1	Q02	F	31-35	true	2	2	4	100	true	100	100	100	100	100	100	100	100	true	100	r227	r177	true	4	100	true	100	true	100	true	100	true	100	1	false	false	false	false	false	false	false	false	false	false	false	false	false	false	false
861456	Q1	Q01	F	31-35	true	2	2	4	100	true	100	100	100	100	100	100	100	100	true	100	r227	r177	true	4	100	true	100	true	100	true	100	true	100	2	false	false	false	false	false	false	false	false	false	false	false	false	false	false	false
865363	Q1	Q01	M	22-25	true	2	2	4	100	true	100	100	100	100	100	100	100	100	true	100	r227	r177	false	0	0	false	0	false	0	false	0	false	0	NaN	false	false	false	false	false	false	false	false	false	false	false	false	false	false	false
867468	S900	Q07	M	22-25	true	1	1	4	100	true	100	100	100	100	100	100	100	100	true	100	r227	r227	false	0	0	false	0	false	0	false	0	false	0	NaN	false	false	false	false	false	false	false	false	false	false	false	false	false	false	false
870861	S900	Q09	M	31-35	true	1	1	4	100	true	100	100	100	100	100	100	100	100	true	100	r227	r227	false	0	0	false	0	false	0	false	0	false	0	NaN	false	false	false	false	false	false	false	false	false	false	false	false	false	false	false
871762	S500	Q06	M	26-30	true	2	2	4	100	true	100	100	100	100	100	100	100	100	true	100	r227	r227	true	4	100	true	100	true	100	true	100	true	100	2	false	false	false	false	false	false	false	false	false	false	false	false	false	false	false
871964	Q3	Q03	M	26-30	true	1	2	4	100	true	100	100	100	100	100	100	100	100	true	100	r227	r177	false	0	0	false	0	false	0	false	0	false	0	NaN	false	false	false	false	false	false	false	false	false	false	false	false	false	false	false
872158	Q2	Q02	F	26-30	false	2	2	4	100	false	87	100	0	100	100	100	100	100	true	100	r227	r177	false	0	0	false	0	false	0	false	0	false	0	NaN	false	false	false	false	false	false	false	false	false	false	false	false	false	false	false
872562	S900	Q08	F	31-35	true	2	2	4	100	true	100	100	100	100	100	100	100	100	true	100	r227	r227	false	0	0	false	0	false	0	false	0	false	0	NaN	false	false	false	false	false	false	false	false	false	false	false	false	false	false	false
873968	S900	Q06	F	22-25	true	1	1	4	100	true	100	100	100	100	100	100	100	100	true	100	r227	r227	false	0	0	false	0	false	0	false	0	false	0	NaN	false	false	false	false	false	false	false	false	false	false	false	false	false	false	false
877168	Q1	Q01	F	31-35	false	2	2	4	100	false	83.7	100	100	100	0	100	100	100	true	100	r227	r177	false	0	0	false	0	false	0	false	0	false	0	NaN	true	false	true	true	true	true	true	true	true	true	true	true	true	true	false
877269	S500	Q05	F	22-25	true	2	2	4	100	true	100	100	100	100	100	100	100	100	true	100	r227	r227	false	0	0	false	0	false	0	false	0	false	0	NaN	false	false	false	false	false	false	false	false	false	false	false	false	false	false	false
880157	S900	Q08	M	31-35	true	2	2	4	100	true	100	100	100	100	100	100	100	100	true	100	r227	r227	false	0	0	false	0	false	0	false	0	false	0	NaN	false	false	false	false	false	false	false	false	false	false	false	false	false	false	false
882161	S900	Q07	F	26-30	true	2	2	4	100	true	100	100	100	100	100	100	100	100	true	100	r227	r227	false	0	0	false	0	false	0	false	0	false	0	NaN	false	false	false	false	false	false	false	false	false	false	false	false	false	false	false
885975	Q2	Q02	F	26-30	true	2	2	4	100	true	100	100	100	100	100	100	100	100	true	100	r227	r177	false	0	0	false	0	false	0	false	0	false	0	NaN	false	false	false	false	false	false	false	false	false	false	false	false	false	false	false
887373	Q2	Q03	F	31-35	true	2	2	4	100	true	100	100	100	100	100	100	100	100	true	100	r227	r177	false	0	0	false	0	false	0	false	0	false	0	NaN	false	false	false	false	false	false	false	false	false	false	false	false	false	false	false
889579	Q1	Q01	M	31-35	true	2	2	4	100	true	100	100	100	100	100	100	100	100	true	100	r227	r177	false	0	0	false	0	false	0	false	0	false	0	NaN	false	false	false	false	false	false	false	false	false	false	false	false	false	false	false
891667	S900	Q10	M	26-30	true	2	2	4	100	true	100	100	100	100	100	100	100	100	true	100	r227	r227	false	0	0	false	0	false	0	false	0	false	0	NaN	true	true	true	true	true	true	true	true	true	true	true	true	true	true	true
894067	S900	Q08	M	31-35	true	1	1	4	100	true	100	100	100	100	100	100	100	100	true	100	r227	r227	false	0	0	false	0	false	0	false	0	false	0	NaN	false	false	false	false	false	false	false	false	false	false	false	false	false	false	false
894673	Q1	Q02	F	26-30	true	2	2	4	100	true	100	100	100	100	100	100	100	100	true	100	r227	r177	false	0	0	false	0	false	0	false	0	false	0	NaN	false	false	false	false	false	false	false	false	false	false	false	false	false	false	false
894774	S900	Q10	M	26-30	true	2	1	4	100	true	100	100	100	100	100	100	100	100	true	100	r227	r227	false	0	0	false	0	false	0	false	0	false	0	NaN	false	false	false	false	false	false	false	false	false	false	false	false	false	false	false
896778	Q1	Q01	F	31-35	true	1	1	4	100	true	100	100	100	100	100	100	100	100	true	100	r227	r177	false	0	0	false	0	false	0	false	0	false	0	NaN	false	false	false	false	false	false	false	false	false	false	false	false	false	false	false
896879	Q1	Q02	M	26-30	true	2	2	4	100	true	100	100	100	100	100	100	100	100	true	100	r227	r177	false	0	0	false	0	false	0	false	0	false	0	NaN	false	false	false	false	false	false	false	false	false	false	false	false	false	false	false
898176	S500	Q06	M	31-35	true	1	1	4	100	true	100	100	100	100	100	100	100	100	true	100	r227	r227	true	4	100	true	100	true	100	true	100	true	100	2	true	true	true	true	true	true	true	true	true	true	true	true	true	true	true
899885	Q3	Q03	F	26-30	true	2	2	4	100	true	100	100	100	100	100	100	100	100	true	100	r227	r177	true	4	100	true	100	true	100	true	100	true	100	1	false	false	false	false	false	false	false	false	false	false	false	false	false	false	false
901139	Q1	Q01	F	26-30	true	2	1	4	100	true	100	100	100	100	100	100	100	100	true	100	r227	r177	true	4	100	true	100	true	100	true	100	true	100	1	false	false	false	false	false	false	false	false	false	false	false	false	false	false	false
901442	S500	Q06	F	26-30	true	2	2	4	100	true	100	100	100	100	100	100	100	100	true	100	r227	r227	true	4	100	true	100	true	100	true	100	true	100	1	false	false	false	false	false	false	false	false	false	false	false	false	false	false	false
904044	Q3	Q03	F	31-35	true	2	2	4	100	true	100	100	100	100	100	100	100	100	true	100	r227	r177	false	0	0	false	0	false	0	false	0	false	0	NaN	false	false	false	false	false	false	false	false	false	false	false	false	false	false	false
907656	S500	Q06	F	31-35	true	2	1	4	100	true	100	100	100	100	100	100	100	100	true	100	r227	r227	false	0	0	false	0	false	0	false	0	false	0	NaN	false	false	false	false	false	false	false	false	false	false	false	false	false	false	false
910241	S500	Q05	M	26-30	true	2	1	4	100	true	100	100	100	100	100	100	100	100	true	100	r227	r227	true	4	100	true	100	true	100	true	100	true	100	1	false	false	false	false	false	false	false	false	false	false	false	false	false	false	false
910443	S900	Q11	F	26-30	true	1	1	4	100	true	100	100	100	100	100	100	100	100	true	100	r227	r227	false	0	0	false	0	false	0	false	0	false	0	NaN	false	false	false	false	false	false	false	false	false	false	false	false	false	false	false
912447	S500	Q06	M	26-30	true	2	1	4	100	true	100	100	100	100	100	100	100	100	true	100	r227	r227	false	0	0	false	0	false	0	false	0	false	0	NaN	true	false	true	true	true	true	true	true	true	true	true	true	false	false	true
917255	Q1	Q02	M	31-35	true	1	1	4	100	true	100	100	100	100	100	100	100	100	true	100	r227	r177	false	0	0	false	0	false	0	false	0	false	0	NaN	true	false	true	true	true	true	true	true	true	true	true	true	true	true	false
917558	S900	Q12	F	31-35	true	2	2	4	100	true	100	100	100	100	100	100	100	100	true	100	r227	r227	false	0	0	false	0	false	0	false	0	false	0	NaN	false	false	false	false	false	false	false	false	false	false	false	false	false	false	false
919966	S900	Q11	F	31-35	true	2	1	4	100	true	100	100	100	100	100	100	100	100	true	100	r227	r227	false	0	0	false	0	false	0	false	0	false	0	NaN	false	false	false	false	false	false	false	false	false	false	false	false	false	false	false
922854	S500	Q07	M	26-30	true	2	2	4	100	true	100	100	100	100	100	100	100	100	true	100	r227	r227	false	0	0	false	0	false	0	false	0	false	0	NaN	false	false	false	false	false	false	false	false	false	false	false	false	false	false	false
923755	S900	Q10	F	26-30	true	2	2	4	100	true	100	100	100	100	100	100	100	100	true	100	r227	r227	false	0	0	false	0	false	0	false	0	false	0	NaN	false	false	false	false	false	false	false	false	false	false	false	false	false	false	false
927359	S900	Q07	M	22-25	true	2	2	4	100	true	100	100	100	100	100	100	100	100	true	100	r227	r227	true	4	100	true	100	true	100	true	100	true	100	2	false	false	false	false	false	false	false	false	false	false	false	false	false	false	false
930449	S500	Q05	F	22-25	true	2	2	4	100	true	100	100	100	100	100	100	100	100	true	100	r227	r227	false	0	0	false	0	false	0	false	0	false	0	NaN	false	false	false	false	false	false	false	false	false	false	false	false	false	false	false
932554	Q2	Q02	M	26-30	true	2	1	4	100	true	100	100	100	100	100	100	100	100	true	100	r227	r177	false	0	0	false	0	false	0	false	0	false	0	NaN	false	false	false	false	false	false	false	false	false	false	false	false	false	false	false
937160	Q1	Q01	M	26-30	false	1	1	4	100	false	87	100	0	100	100	100	100	100	true	100	r227	r177	false	0	0	false	0	false	0	false	0	false	0	NaN	false	false	false	false	false	false	false	false	false	false	false	false	false	false	false
942658	S900	Q08	M	26-30	true	2	2	4	100	true	100	100	100	100	100	100	100	100	true	100	r227	r227	true	4	100	true	100	true	100	true	100	true	100	2	false	false	false	false	false	false	false	false	false	false	false	false	false	false	false
947668	S900	Q08	F	26-30	true	1	1	4	100	true	100	100	100	100	100	100	100	100	true	100	r227	r227	false	0	0	false	0	false	0	false	0	false	0	NaN	false	false	false	false	false	false	false	false	false	false	false	false	false	false	false
952863	S900	Q10	F	22-25	true	2	2	4	100	true	100	100	100	100	100	100	100	100	true	100	r227	r227	false	0	0	false	0	false	0	false	0	false	0	NaN	false	false	false	false	false	false	false	false	false	false	false	false	false	false	false
955465	S900	Q08	M	26-30	true	2	2	4	100	true	100	100	100	100	100	100	100	100	true	100	r227	r227	false	0	0	false	0	false	0	false	0	false	0	NaN	false	false	false	false	false	false	false	false	false	false	false	false	false	false	false
957974	S500	Q04	F	26-30	true	2	2	4	100	true	100	100	100	100	100	100	100	100	true	100	r227	r227	false	0	0	false	0	false	0	false	0	false	0	NaN	false	false	false	false	false	false	false	false	false	false	false	false	false	false	false
958976	S500	Q05	M	26-30	true	2	2	4	100	true	100	100	100	100	100	100	100	100	true	100	r227	r227	true	4	100	true	100	true	100	true	100	true	100	2	false	false	false	false	false	false	false	false	false	false	false	false	false	false	false
959574	Q3	Q03	F	26-30	true	1	2	4	100	true	100	100	100	100	100	100	100	100	true	100	r227	r177	false	0	0	false	0	false	0	false	0	false	0	NaN	false	false	false	false	false	false	false	false	false	false	false	false	false	false	false
965367	S500	Q07	M	31-35	true	2	2	4	100	true	100	100	100	100	100	100	100	100	true	100	r227	r227	false	0	0	false	0	false	0	false	0	false	0	NaN	false	false	false	false	false	false	false	false	false	false	false	false	false	false	false
965771	S500	Q05	M	31-35	true	1	1	4	100	true	100	100	100	100	100	100	100	100	true	100	r227	r227	false	0	0	false	0	false	0	false	0	false	0	NaN	false	false	false	false	false	false	false	false	false	false	false	false	false	false	false
966975	S900	Q12	M	22-25	true	2	2	4	100	true	100	100	100	100	100	100	100	100	true	100	r227	r227	true	4	100	true	100	true	100	true	100	true	100	2	false	false	false	false	false	false	false	false	false	false	false	false	false	false	false
978578	Q3	Q04	F	31-35	true	1	2	4	100	true	100	100	100	100	100	100	100	100	true	100	r227	r227	false	0	0	false	0	false	0	false	0	false	0	NaN	false	false	false	false	false	false	false	false	false	false	false	false	false	false	false
983773	S500	Q05	M	26-30	true	2	2	4	100	true	100	100	100	100	100	100	100	100	true	100	r227	r227	false	0	0	false	0	false	0	false	0	false	0	NaN	false	false	false	false	false	false	false	false	false	false	false	false	false	false	false
984472	Q2	Q02	F	26-30	true	1	1	4	100	true	100	100	100	100	100	100	100	100	true	100	r227	r177	false	0	0	false	0	false	0	false	0	false	0	NaN	false	false	false	false	false	false	false	false	false	false	false	false	false	false	false
987983	S500	Q04	F	26-30	true	2	2	4	100	true	100	100	100	100	100	100	100	100	true	100	r227	r227	false	0	0	false	0	false	0	false	0	false	0	NaN	false	false	false	false	false	false	false	false	false	false	false	false	false	false	false
990366	S900	Q10	M	22-25	true	2	1	4	100	true	100	100	100	100	100	100	100	100	true	100	r227	r227	false	0	0	false	0	false	0	false	0	false	0	NaN	true	false	true	true	true	true	true	true	true	true	true	true	true	true	false
991267	S500	Q06	M	26-30	true	2	1	4	100	true	100	100	100	100	100	100	100	100	true	100	r227	r227	false	0	0	false	0	false	0	false	0	false	0	NaN	false	false	false	false	false	false	false	false	false	false	false	false	false	false	false
992673	S900	Q12	F	31-35	true	1	2	4	100	true	100	100	100	100	100	100	100	100	true	100	r227	r227	false	0	0	false	0	false	0	false	0	false	0	NaN	false	false	false	false	false	false	false	false	false	false	false	false	false	false	false
992774	Q2	Q02	M	31-35	true	2	2	4	100	true	100	100	100	100	100	100	100	100	true	100	r227	r177	false	0	0	false	0	false	0	false	0	false	0	NaN	false	false	false	false	false	false	false	false	false	false	false	false	false	false	false
993675	S900	Q09	F	26-30	true	2	2	4	100	true	100	100	100	100	100	100	100	100	true	100	r227	r227	false	0	0	false	0	false	0	false	0	false	0	NaN	false	false	false	false	false	false	false	false	false	false	false	false	false	false	false
994273	S500	Q06	M	26-30	true	1	1	4	100	true	100	100	100	100	100	100	100	100	true	100	r227	r227	false	0	0	false	0	false	0	false	0	false	0	NaN	false	false	false	false	false	false	false	false	false	false	false	false	false	false	false
996782	S900	Q08	F	26-30	true	2	2	4	100	true	100	100	100	100	100	100	100	100	true	100	r227	r227	false	0	0	false	0	false	0	false	0	false	0	NaN	false	false	false	false	false	false	false	false	false	false	false	false	false	false	false
[truncated: 532 more columns]
